# Supplementary material for: ANO7 expression in the prostate modulates mitochondrial function and lipid metabolism
Source: Cell Commun Signal. 2025 Feb 8;23:71. doi: 10.1186/s12964-025-02081-7 (PMC11807338; doi:10.1186/s12964-025-02081-7)
Supplement: Supplementary file 2 — Supplementary Material 2. [file 12964_2025_2081_MOESM2_ESM.xlsx]

## Sheet: Lipid Class
			Conc	pmol/cell pellet													Average Conc				SD Conc				Mol %														Average Mol %				SD Mol %
	Classification	Lipid Class Name	Name	ANO7 1	ANO7 2	ANO7 3	ANO7 4	ANO7 5	ANO7 6	CTR 1	CTR 2	CTR 3	CTR 4	CTR 5	CTR 6		Name	ANO7	CTRL		Name	ANO7	CTRL		Name	ANO7 1	ANO7 2	ANO7 3	ANO7 4	ANO7 5	ANO7 6	CTR 1	CTR 2	CTR 3	CTR 4	CTR 5	CTR 6		Name	ANO7	CTRL		Name	ANO7	CTRL
	Glycerophospholipids	Phosphatidylcholine	PC	35732.8	35694.7	28802.7	23563.5	24309.9	29282.3	24015.8	23742.3	22658.4	26162.9	23809.7	27776		PC	29564.3	24694.2		PC	5289.79	1894.61		PC	35.5514	35.6514	35.9664	35.1487	36.4534	36.7174	34.9889	35.1814	34.9511	35.2208	34.1953	35.735		PC	35.9148	35.0454		PC	0.58741	0.501932
	Glycerophospholipids	Phosphatidylcholine alkyl-acyl species	PC O	7133.01	6662.53	5302.3	4279.23	4649.57	5357.34	4474.26	4461.64	4161	4993.37	4769.18	5307.04		PC O	5564	4694.41		PC O	1119.52	414.117		PC O	7.0968	6.65445	6.62107	6.38316	6.97216	6.71762	6.5186	6.61126	6.41843	6.72213	6.84944	6.82773		PC O	6.74088	6.65793		PC O	0.2571	0.172385
	Glycerophospholipids	Phosphatidylethanolamines	PE	15741	15427	12432	10695	10295.1	12121.4	10260.1	10487.2	9781.08	11343.5	10624.3	11911.9		PE	12785.2	10734.7		PE	2317.36	769.987		PE	15.6611	15.4083	15.524	15.9533	15.4378	15.1991	14.9481	15.5399	15.0875	15.2707	15.2585	15.3251		PE	15.5306	15.2383		PE	0.256596	0.203431
	Glycerophospholipids	Phosphatidylethanolamine plasmologen species	PE P	17677.7	18547.6	14695.4	12393.4	12447.8	15460.2	13170.4	12668.6	12835.6	13550.7	13740.7	15082.8		PE P	15203.7	13508.1		PE P	2573.68	872.567		PE P	17.588	18.5251	18.3504	18.4867	18.6658	19.3857	19.1881	18.7723	19.7992	18.242	19.7342	19.4047		PE P	18.5003	19.1901		PE P	0.577384	0.59776
	Glycerophospholipids	Phosphatidylserines	PS	7240.27	7625.64	5282.36	4224.84	3828.72	4651.58	5383.35	4843.52	4557.79	5444.04	4764.9	4379.75		PS	5475.57	4895.56		PS	1595.6	433.288		PS	7.20352	7.61639	6.59617	6.30202	5.74128	5.83267	7.84307	7.17713	7.03049	7.32882	6.84329	5.63474		PS	6.54867	6.97626		PS	0.747863	0.73977
	Glycerophospholipids	Phosphatidylinositols	PI	5392.71	4994.54	3979.64	3217.56	3475.8	3970.29	3376.05	3301.4	3153.73	3774.03	3703.01	4007.61		PI	4171.76	3552.64		PI	853.234	326.208		PI	5.36534	4.98849	4.96944	4.79951	5.21206	4.97839	4.9186	4.89202	4.8647	5.08064	5.31821	5.15596		PI	5.0522	5.03836		PI	0.201901	0.1788
	Sphingolipids	Sphingomyelins	SM	9945.52	9615.05	8267.68	7406.62	6544.97	7570.89	6854.17	6849.88	6636.06	7743.72	7080.12	7992.7		SM	8225.12	7192.78		SM	1327.73	547.405		SM	9.89504	9.60339	10.324	11.0482	9.81437	9.49321	9.98593	10.1502	10.2363	10.4247	10.1684	10.2829		SM	10.0297	10.2081		SM	0.575836	0.146693
	Glycerolipids	Triacylglycerols	TG	1647.2	1554.41	1320.15	1259.28	1135.77	1336.57	1104.17	1130.96	1045.25	1270.42	1136.82	1269.85		TG	1375.56	1159.58		TG	190.465	91.5704		TG	1.63884	1.55252	1.64849	1.87842	1.70312	1.67593	1.60867	1.67586	1.61232	1.71026	1.63269	1.63372		TG	1.68289	1.64559		TG	0.108452	0.0396858
			Total	100510	100121	80082.2	67039.4	66687.6	79750.6	68638.3	67485.4	64828.9	74282.6	69628.8	77727.7		Total	82365.2	70432		Total	15081.4	4732.73		Total	100	100	100	100	100	100	100	100	100	100	100	100
			Conc	pmol/mg protein in cell lysate													Average Conc				SD Conc
	Classification	Lipid Class Name	Name	ANO7 1	ANO7 2	ANO7 3	ANO7 4	ANO7 5	ANO7 6	CTR 1	CTR 2	CTR 3	CTR 4	CTR 5	CTR 6		Name	ANO7	CTRL		Name	ANO7	CTRL
	Glycerophospholipids	Phosphatidylcholine	PC	24922.4	23421.6	16891.6	17050.3	17940.9	20870.8	18973	20975.8	21279.6	19611.8	18430.8	21916.6		PC	20182.9	20197.9		PC	3437.97	1392.52
	Glycerophospholipids	Phosphatidylcholine alkyl-acyl species	PC O	4975.04	4371.73	3109.58	3096.42	3431.41	3818.41	3534.77	3941.75	3907.79	3743.04	3691.76	4187.5		PC O	3800.43	3834.43		PC O	750.4	228.064
	Glycerophospholipids	Phosphatidylethanolamines	PE	10978.8	10122.7	7290.83	7738.83	7597.85	8639.45	8105.73	9265.18	9185.88	8503.08	8224.12	9399.03		PE	8728.08	8780.5		PE	1506.01	569.85
	Glycerophospholipids	Phosphatidylethanolamine plasmologen species	PE P	12329.6	12170.3	8618.24	8967.74	9186.55	11019.1	10404.9	11192.4	12054.5	10157.6	10636.5	11901.1		PE P	10381.9	11057.8		PE P	1669.56	792.061
	Glycerophospholipids	Phosphatidylserines	PS	5049.85	5003.69	3097.88	3057.06	2825.62	3315.39	4252.97	4279.13	4280.44	4080.86	3688.44	3455.83		PS	3724.91	4006.28		PS	1020.43	352.15
	Glycerophospholipids	Phosphatidylinositols	PI	3761.24	3277.25	2333.89	2328.2	2565.16	2829.8	2667.16	2916.71	2961.82	2829.02	2866.44	3162.19		PI	2849.26	2900.56		PI	571.503	163.233
	Sphingolipids	Sphingomyelins	SM	6936.67	6309.07	4848.65	5359.37	4830.23	5396.1	5414.95	6051.71	6232.24	5804.7	5480.62	6306.61		SM	5613.35	5881.81		SM	842.017	378.676
	Glycerolipids	Triacylglycerols	TG	1148.87	1019.95	774.211	911.207	838.205	952.629	872.317	999.177	981.644	952.311	879.998	1001.97		TG	940.845	947.904		TG	133.304	58.3694
			Total	70102.5	65696.3	46964.9	48509.2	49215.9	56841.7	54225.9	59621.8	60883.9	55682.4	53898.7	61330.8		Total	56221.7	57607.2		Total	9768.14	3392.71

## Sheet: PC
		Conc	pmol/cell pellet													Average Conc				SD Conc				Mol %														Average Mol %				SD Mol %
	m/z +	Name	ANO7 1	ANO7 2	ANO7 3	ANO7 4	ANO7 5	ANO7 6	CTR 1	CTR 2	CTR 3	CTR 4	CTR 5	CTR 6		Name	ANO7	CTRL		Name	ANO7	CTRL		Name	ANO7 1	ANO7 2	ANO7 3	ANO7 4	ANO7 5	ANO7 6	CTR 1	CTR 2	CTR 3	CTR 4	CTR 5	CTR 6		Name	ANO7	CTRL		Name	ANO7	CTRL
	678.507	PC 28:0	101.756	108.067	84.6824	75.2185	71.514	79.4775	64.174	73.3995	58.3612	79.6561	74.0691	77.0543		PC 28:0	86.7859	71.119		PC 28:0	14.845	8.16098		PC 28:0	0.28477	0.302753	0.294008	0.319216	0.294176	0.271418	0.267216	0.309151	0.25757	0.304462	0.311087	0.277413		PC 28:0	0.29439	0.287816		PC 28:0	0.0161662	0.0233291
	706.538	PC 30:0	790.756	793.802	661.848	540.469	555.672	575.691	520.187	534.224	475.732	576.869	549.226	603.224		PC 30:0	653.04	543.244		PC 30:0	115.752	44.5756		PC 30:0	2.21297	2.22387	2.29787	2.29367	2.28578	1.966	2.16602	2.2501	2.09958	2.20491	2.30673	2.17174		PC 30:0	2.21336	2.19985		PC 30:0	0.126597	0.0720563
	704.522	PC 30:1	203.015	210.91	137.67	119.018	126.288	116.398	158.37	107.704	174.423	176.56	164.914	168.286		PC 30:1	152.216	158.376		PC 30:1	43.1148	25.6777		PC 30:1	0.568149	0.590871	0.477974	0.505094	0.519494	0.397501	0.659439	0.453639	0.769795	0.674848	0.692634	0.605867		PC 30:1	0.509847	0.642704		PC 30:1	0.0688725	0.106828
	734.569	PC 32:0	721.171	715.562	562.648	464.714	469.22	405.104	429.856	444.384	424.517	507.084	473.389	532.293		PC 32:0	556.403	468.587		PC 32:0	135.217	43.7987		PC 32:0	2.01823	2.00467	1.95345	1.97218	1.93016	1.38344	1.78989	1.8717	1.87355	1.93818	1.98822	1.91638		PC 32:0	1.87702	1.89632		PC 32:0	0.243958	0.0678996
	732.554	PC 32:1	3784.3	3719.08	3003.83	2447.7	2518.57	3038	2694.76	2505.14	2484.99	2831.74	2880.73	3035.95		PC 32:1	3085.25	2738.88		PC 32:1	570.417	218.19		PC 32:1	10.5906	10.4191	10.429	10.3877	10.3603	10.3749	11.2208	10.5514	10.9672	10.8235	12.0989	10.9301		PC 32:1	10.4269	11.0986		PC 32:1	0.0843104	0.535986
	730.538	PC 32:2	461.614	487.291	394.679	310.864	331.842	388.732	378.4	345.027	349.715	379.186	394.126	400.961		PC 32:2	395.837	374.569		PC 32:2	69.3657	22.8272		PC 32:2	1.29185	1.36517	1.37028	1.31926	1.36505	1.32753	1.57563	1.45322	1.54342	1.44932	1.65531	1.44355		PC 32:2	1.33986	1.52008		PC 32:2	0.0318795	0.0863159
	760.585	PC 34:1	10835.7	10766.4	8834.41	7073.8	7374.96	9549.21	7172.83	7234.15	6675.25	7739.58	6811.08	8256.77		PC 34:1	9072.41	7314.94		PC 34:1	1621.02	592.82		PC 34:1	30.3244	30.1624	30.6721	30.0202	30.3373	32.6108	29.8671	30.4695	29.4604	29.5823	28.6063	29.7263		PC 34:1	30.6879	29.6186		PC 34:1	0.966959	0.608035
	758.569	PC 34:2	4109.53	4075.48	3259.45	2791.78	2784.21	3484.42	3028.53	2980.67	2922.26	3381.17	2937.29	3493.24		PC 34:2	3417.48	3123.86		PC 34:2	588.877	248.07		PC 34:2	11.5007	11.4176	11.3165	11.8479	11.453	11.8994	12.6106	12.5543	12.897	12.9235	12.3365	12.5765		PC 34:2	11.5725	12.6497		PC 34:2	0.241535	0.223707
	756.554	PC 34:3	145.641	148.927	104.133	87.7231	102.907	94.7267	93.2445	93.2084	93.4476	113.487	99.4212	114.896		PC 34:3	114.009	101.284		PC 34:3	26.4703	10.2851		PC 34:3	0.407584	0.417224	0.361537	0.372284	0.423312	0.323495	0.388263	0.392584	0.412419	0.43377	0.417565	0.413651		PC 34:3	0.384239	0.409709		PC 34:3	0.0387501	0.0168329
	788.616	PC 36:1	1493.52	1499.64	1148.92	960.072	950.162	1158.23	794.64	820.086	762.369	890.787	832.351	935.426		PC 36:1	1201.76	839.277		PC 36:1	245.055	63.5947		PC 36:1	4.1797	4.2013	3.98892	4.07441	3.90854	3.9554	3.30882	3.45411	3.36462	3.40477	3.49584	3.36775		PC 36:1	4.05138	3.39932		PC 36:1	0.120821	0.0674383
	786.601	PC 36:2	10430	10479.9	8439.33	6922.71	7177.79	8340.62	7076.27	6921.83	6673.59	7679.1	7045.09	8249.94		PC 36:2	8631.72	7274.3		PC 36:2	1536.61	581.821		PC 36:2	29.1888	29.3598	29.3004	29.379	29.5262	28.4835	29.4651	29.154	29.453	29.3511	29.5891	29.7017		PC 36:2	29.2063	29.4523		PC 36:2	0.370775	0.189885
	784.585	PC 36:3	736.414	734.706	579.647	486.408	507.963	548.538	476.307	476.419	490.118	531.416	442.371	559.268		PC 36:3	598.946	495.983		PC 36:3	110.62	42.2824		PC 36:3	2.06089	2.05831	2.01247	2.06425	2.08953	1.87327	1.98331	2.00662	2.16307	2.03118	1.85794	2.01349		PC 36:3	2.02645	2.00927		PC 36:3	0.0790796	0.0977093
	782.569	PC 36:4	54.7714	49.2784	33.1776	35.2721	30.7128	39.2671	21.801	27.3529	31.2299	30.0764	23.3417	29.8041		PC 36:4	40.4132	27.2676		PC 36:4	9.58066	3.88142		PC 36:4	0.153281	0.138055	0.115189	0.14969	0.126339	0.134098	0.0907776	0.115207	0.137829	0.114958	0.098034	0.107302		PC 36:4	0.136109	0.110685		PC 36:4	0.0142845	0.0163909
	816.648	PC 38:1	41.4238	40.5448	30.7313	26.1004	30.1199	40.4288	20.2722	35.2879	23.4291	34.6235	18.2753	28.3569		PC 38:1	34.8915	26.7075		PC 38:1	6.67311	7.24253		PC 38:1	0.115927	0.113588	0.106696	0.110766	0.1239	0.138066	0.0844119	0.148629	0.103401	0.132338	0.0767554	0.102091		PC 38:1	0.118157	0.107938		PC 38:1	0.011324	0.0276829
	814.632	PC 38:2	1189.11	1190.06	967.496	800.933	807.407	909.225	718.727	762.79	694.255	806.443	729.154	869.385		PC 38:2	977.372	763.459		PC 38:2	175.972	64.8619		PC 38:2	3.3278	3.33399	3.35904	3.39904	3.32131	3.10503	2.99272	3.21279	3.06401	3.08239	3.06242	3.12998		PC 38:2	3.3077	3.09072		PC 38:2	0.103282	0.0743366
	812.616	PC 38:3	396.561	430.295	347.302	272.856	296.046	329.879	233.291	246.405	205.179	268.785	227.108	266.096		PC 38:3	345.49	241.144		PC 38:3	59.611	24.3575		PC 38:3	1.1098	1.20549	1.2058	1.15796	1.2178	1.12655	0.971408	1.03783	0.905533	1.02735	0.953843	0.958007		PC 38:3	1.17056	0.975662		PC 38:3	0.0457843	0.0495188
	810.601	PC 38:4	117.382	118.834	105.227	85.3567	89.9461	95.2366	60.4161	59.6384	56.1753	70.2801	46.8141	75.3771		PC 38:4	101.997	61.4502		PC 38:4	14.1311	10.1816		PC 38:4	0.3285	0.332918	0.365336	0.362242	0.369998	0.325236	0.251568	0.251191	0.247923	0.268625	0.196617	0.271375		PC 38:4	0.347371	0.247883		PC 38:4	0.0205466	0.0269622
	840.648	PC 40:3	80.066	85.6094	73.1268	37.4296	51.7407	61.8255	57.8027	55.8325	52.9097	43.4962	52.6146	63.1939		PC 40:3	64.9663	54.3083		PC 40:3	18.2416	6.56071		PC 40:3	0.224069	0.239838	0.253889	0.158846	0.212838	0.211136	0.240686	0.23516	0.23351	0.166251	0.220979	0.227512		PC 40:3	0.216769	0.220683		PC 40:3	0.0327585	0.0275093
	838.632	PC 40:4	40.0161	40.3282	34.419	25.0518	32.847	27.3073	15.9153	18.7398	10.4587	22.5684	8.38245	16.4912		PC 40:4	33.3282	15.426		PC 40:4	6.32294	5.24698		PC 40:4	0.111987	0.112981	0.119499	0.106316	0.135118	0.0932553	0.0662701	0.0789298	0.0461582	0.0862609	0.035206	0.059372		PC 40:4	0.113193	0.0620328		PC 40:4	0.0139051	0.0193351
		Total	35732.8	35694.7	28802.7	23563.5	24309.9	29282.3	24015.8	23742.3	22658.4	26162.9	23809.7	27776		Total	29564.3	24694.2		Total	5289.79	1894.61		Total	100	100	100	100	100	100	100	100	100	100	100	100
		Conc	pmol/mg protein in cell lysate													Average Conc				SD Conc
	m/z +	Name	ANO7 1	ANO7 2	ANO7 3	ANO7 4	ANO7 5	ANO7 6	CTR 1	CTR 2	CTR 3	CTR 4	CTR 5	CTR 6		Name	ANO7	CTRL		Name	ANO7	CTRL
	678.507	PC 28:0	283.887	283.639	198.651	217.71	211.111	226.588	202.796	259.387	219.239	238.841	229.343	243.198		PC 28:0	236.931	232.134		PC 28:0	37.4031	19.7227
	706.538	PC 30:0	2206.11	2083.46	1552.58	1564.32	1640.36	1641.28	1643.84	1887.9	1787.13	1729.69	1700.59	1903.89		PC 30:0	1781.35	1775.51		PC 30:0	286.575	104.209
	704.522	PC 30:1	566.386	553.567	322.95	344.481	372.807	331.847	500.463	380.617	655.236	529.398	510.631	531.141		PC 30:1	415.339	517.914		PC 30:1	113.366	87.6038
	734.569	PC 32:0	2011.97	1878.11	1319.88	1345.05	1385.15	1154.94	1358.38	1570.41	1594.73	1520.44	1465.77	1680.02		PC 32:0	1515.85	1531.63		PC 32:0	344.176	111.338
	732.554	PC 32:1	10557.7	9761.34	7046.49	7084.55	7434.88	8661.26	8515.7	8852.94	9335.08	8490.69	8919.72	9582.03		PC 32:1	8424.37	8949.36		PC 32:1	1487.79	437.643
	730.538	PC 32:2	1287.84	1278.98	925.85	899.755	979.607	1108.27	1195.78	1219.29	1313.74	1136.95	1220.35	1265.51		PC 32:2	1080.05	1225.27		PC 32:2	173.158	60.2908
	760.585	PC 34:1	30230.3	28258.1	20724	20474.2	21771.1	27224.5	22666.8	25564.8	25076.1	23206.4	21089.4	26059.9		PC 34:1	24780.4	23943.9		PC 34:1	4285.39	1934.41
	758.569	PC 34:2	11465	10696.8	7646.13	8080.45	8219.05	9934	9570.44	10533.4	10977.7	10138.1	9094.87	11025.3		PC 34:2	9340.24	10223.3		PC 34:2	1576.18	776.583
	756.554	PC 34:3	406.319	390.882	244.277	253.903	303.783	270.063	294.661	329.39	351.044	340.28	307.842	362.633		PC 34:3	311.538	330.975		PC 34:3	70.5763	25.8761
	788.616	PC 36:1	4166.73	3936.05	2695.17	2778.8	2804.9	3302.09	2511.14	2898.11	2863.91	2670.94	2577.24	2952.38		PC 36:1	3280.62	2745.62		PC 36:1	638.142	183.796
	786.601	PC 36:2	29098.3	27506.2	19797.2	20036.9	21189	23778.9	22361.7	24461.1	25069.9	23025.1	21814	26038.4		PC 36:2	23567.7	23795		PC 36:2	3961.93	1653.68
	784.585	PC 36:3	2054.5	1928.36	1359.75	1407.85	1499.52	1563.87	1505.17	1683.62	1841.17	1593.4	1369.73	1765.15		PC 36:3	1635.64	1626.38		PC 36:3	287.336	173.388
	782.569	PC 36:4	152.805	129.339	77.8292	102.091	90.6649	111.95	68.8931	96.6626	117.318	90.1812	72.2738	94.0674		PC 36:4	110.78	89.8993		PC 36:4	27.1212	17.7025
	816.648	PC 38:1	115.567	106.417	72.0905	75.5441	88.9146	115.261	64.062	124.704	88.0134	103.815	56.5865	89.4996		PC 38:1	95.6324	87.7802		PC 38:1	19.5032	25.1361
	814.632	PC 38:2	3317.48	3123.5	2269.58	2318.2	2383.49	2592.18	2271.24	2695.63	2608.03	2418.04	2257.71	2743.94		PC 38:2	2667.4	2499.1		PC 38:2	446.563	213.165
	812.616	PC 38:3	1106.35	1129.38	814.713	789.747	873.935	940.477	737.222	870.772	770.774	805.925	703.203	839.85		PC 38:3	942.434	787.958		PC 38:3	145.698	63.1295
	810.601	PC 38:4	327.481	311.899	246.844	247.054	265.523	271.517	190.921	210.757	211.027	210.728	144.952	237.904		PC 38:4	278.386	201.048		PC 38:4	33.8309	31.2897
	840.648	PC 40:3	223.374	224.696	171.543	108.335	152.74	176.263	182.662	197.307	198.76	130.419	162.913	199.452		PC 40:3	176.158	178.585		PC 40:3	44.1699	27.4778
	838.632	PC 40:4	111.64	105.848	80.7413	72.5092	96.9652	77.8524	50.2938	66.2246	39.289	67.6691	25.9549	52.0493		PC 40:4	90.9259	50.2468		PC 40:4	16.137	15.9515
		Total	99689.7	93686.5	67566.4	68201.4	71763.5	83483.1	75892.1	83903.1	85118.3	78447	73723.1	87666.3		Total	80731.8	80791.7		Total	13751.9	5570.07

## Sheet: PC O
		Conc	pmol/cell pellet													Average Conc				SD Conc				Mol %														Average Mol %				SD Mol %
	m/z +	Name	ANO7 1	ANO7 2	ANO7 3	ANO7 4	ANO7 5	ANO7 6	CTR 1	CTR 2	CTR 3	CTR 4	CTR 5	CTR 6		Name	ANO7	CTRL		Name	ANO7	CTRL		Name	ANO7 1	ANO7 2	ANO7 3	ANO7 4	ANO7 5	ANO7 6	CTR 1	CTR 2	CTR 3	CTR 4	CTR 5	CTR 6		Name	ANO7	CTRL		Name	ANO7	CTRL
	692.559	PC O-30:0	177.384	160.493	132.368	115.895	111.624	120.283	111.213	123.96	97.3288	135.241	119.058	132.521		PC O-30:0	136.341	119.887		PC O-30:0	26.7224	14.1191		PC O-30:0	2.4868	2.40889	2.49643	2.70831	2.40075	2.2452	2.48563	2.77836	2.33907	2.70842	2.4964	2.49707		PC O-30:0	2.45773	2.55082		PC O-30:0	0.152273	0.162203
	690.543	PC O-30:1	45.1568	43.8315	35.849	26.0251	33.1298	22.4767	29.5815	33.9704	26.7385	38.0915	30.9593	38.7552		PC O-30:1	34.4115	33.0161		PC O-30:1	9.17254	4.79675		PC O-30:1	0.633069	0.65788	0.676104	0.608173	0.712534	0.41955	0.661148	0.761389	0.642598	0.762841	0.649152	0.730261		PC O-30:1	0.617885	0.701231		PC O-30:1	0.103546	0.0565937
	720.59	PC O-32:0	692.106	681.048	540.984	446.638	454.369	483.468	466.996	477.934	434.008	535.44	518.942	548.501		PC O-32:0	549.769	496.97		PC O-32:0	111.089	44.3694		PC O-32:0	9.70287	10.2221	10.2028	10.4373	9.77227	9.0244	10.4374	10.7121	10.4304	10.723	10.8811	10.3354		PC O-32:0	9.89363	10.5866		PC O-32:0	0.511029	0.214894
	718.574	PC O-32:1	698.552	711.648	545.611	445.337	447.975	486.794	481.471	499.59	457.918	556.289	560.812	568.445		PC O-32:1	555.986	520.754		PC O-32:1	121.129	47.0771		PC O-32:1	9.79323	10.6813	10.2901	10.4069	9.63475	9.08649	10.7609	11.1975	11.005	11.1405	11.7591	10.7111		PC O-32:1	9.98214	11.0957		PC O-32:1	0.58698	0.379641
	716.559	PC O-32:2	95.2231	82.8186	71.3686	56.902	59.5894	72.9285	70.879	60.8993	64.6259	68.862	68.2881	74.8239		PC O-32:2	73.1384	68.063		PC O-32:2	14.3653	4.84688		PC O-32:2	1.33496	1.24305	1.34599	1.32973	1.28161	1.36128	1.58415	1.36495	1.55313	1.37907	1.43186	1.4099		PC O-32:2	1.3161	1.45384		PC O-32:2	0.0447268	0.0924616
	748.621	PC O-34:0	83.8049	98.1703	80.001	49.7767	48.0279	66.7888	47.062	42.6894	57.3884	60.6627	56.8385	68.3113		PC O-34:0	71.0949	55.492		PC O-34:0	19.8949	9.28929		PC O-34:0	1.17489	1.47347	1.5088	1.16322	1.03295	1.24668	1.05184	0.95681	1.3792	1.21486	1.19179	1.28718		PC O-34:0	1.26667	1.18028		PC O-34:0	0.187372	0.154118
	746.606	PC O-34:1	2394.68	2095.64	1680.68	1372.19	1565.68	1845.89	1424.25	1334.99	1318.24	1571.01	1566.63	1710.19		PC O-34:1	1825.79	1487.55		PC O-34:1	371.839	154.098		PC O-34:1	33.5718	31.454	31.6972	32.0664	33.6736	34.4554	31.8321	29.9215	31.6809	31.4618	32.849	32.2249		PC O-34:1	32.8197	31.6617		PC O-34:1	1.23798	0.982273
	744.59	PC O-34:2	766.689	688.804	553.354	428.44	472.525	561.742	494.316	480.651	458.413	541.873	533.191	573.821		PC O-34:2	578.592	513.711		PC O-34:2	128.253	43.1575		PC O-34:2	10.7485	10.3385	10.4361	10.0121	10.1628	10.4855	11.048	10.773	11.0169	10.8518	11.1799	10.8125		PC O-34:2	10.3639	10.947		PC O-34:2	0.257978	0.159237
	776.653	PC O-36:0	38.8141	37.8702	30.6875	28.5716	22.5846	31.8431	19.9019	15.776	23.0066	22.3048	19.9051	20.9797		PC O-36:0	31.7285	20.3123		PC O-36:0	6.04319	2.5529		PC O-36:0	0.544147	0.568406	0.578758	0.667681	0.485734	0.594382	0.444809	0.353593	0.55291	0.446688	0.417368	0.395318		PC O-36:0	0.573185	0.435115		PC O-36:0	0.0598725	0.0673026
	774.637	PC O-36:1	400.296	394.223	308.736	247.781	260.295	278.076	230.375	230.943	216.062	244.263	228.385	271.268		PC O-36:1	314.901	236.882		PC O-36:1	67.0304	19.0794		PC O-36:1	5.61189	5.91702	5.82269	5.79033	5.59827	5.19055	5.14891	5.17619	5.19255	4.89173	4.78876	5.11147		PC O-36:1	5.65512	5.0516		PC O-36:1	0.259181	0.169166
	772.621	PC O-36:2	925.877	887.756	685.82	559.259	645.001	773.321	609.075	667.49	560.991	661.487	577.561	728.837		PC O-36:2	746.172	634.24		PC O-36:2	142.753	63.2577		PC O-36:2	12.9802	13.3246	12.9344	13.0691	13.8723	14.4348	13.6129	14.9607	13.4821	13.2473	12.1103	13.7334		PC O-36:2	13.4359	13.5244		PC O-36:2	0.599047	0.915714
	770.569	PC O-36:3	301.775	283.789	240.592	190.646	211.52	245.854	199.236	195.718	176.961	211.262	202.12	227.897		PC O-36:3	245.696	202.199		PC O-36:3	42.0013	16.913		PC O-36:3	4.23069	4.25948	4.53751	4.45515	4.54924	4.58911	4.45293	4.38668	4.25285	4.23084	4.23803	4.29423		PC O-36:3	4.43686	4.30926		PC O-36:3	0.155076	0.0908462
	768.554	PC O-36:4	39.3662	24.4154	31.9881	17.8799	29.2675	31.0072	23.0026	19.0448	19.4888	25.5748	20.3167	30.2902		PC O-36:4	28.9874	22.953		PC O-36:4	7.28233	4.35742		PC O-36:4	0.551887	0.366458	0.603288	0.417829	0.629466	0.578779	0.514111	0.426858	0.468369	0.512175	0.426	0.570756		PC O-36:4	0.524618	0.486378		PC O-36:4	0.107031	0.0566863
	802.668	PC O-38:1	75.6622	90.0225	64.2719	51.6367	48.7635	68.7467	45.382	41.4503	43.913	56.2728	37.9481	56.6558		PC O-38:1	66.5173	46.937		PC O-38:1	15.3803	7.79844		PC O-38:1	1.06073	1.35118	1.21215	1.20668	1.04877	1.28323	1.01429	0.929038	1.05535	1.12695	0.795695	1.06756		PC O-38:1	1.19379	0.998147		PC O-38:1	0.120005	0.118915
	800.653	PC O-38:2	157.328	147.324	125.877	91.9928	94.7099	115.702	92.7386	111.397	88.4362	108.969	100.345	105.492		PC O-38:2	122.156	101.23		PC O-38:2	26.7923	9.1432		PC O-38:2	2.20564	2.21123	2.374	2.14975	2.03696	2.15969	2.07271	2.49677	2.12536	2.18228	2.10403	1.98777		PC O-38:2	2.18955	2.16149		PC O-38:2	0.11001	0.176357
	796.621	PC O-38:4	43.5988	62.6912	38.0293	28.4784	29.132	26.0032	28.5899	16.3109	24.3966	26.2793	21.9676	31.9755		PC O-38:4	37.9888	24.92		PC O-38:4	13.8147	5.44432		PC O-38:4	0.611226	0.940952	0.717224	0.665502	0.626552	0.485374	0.638986	0.365582	0.586316	0.526284	0.460616	0.602512		PC O-38:4	0.674472	0.530049		PC O-38:4	0.15164	0.102146
	794.606	PC O-38:5	32.6271	28.8276	18.7203	21.0505	18.7389	20.8588	16.6181	17.5968	13.2134	27.9028	23.9881	21.8259		PC O-38:5	23.4705	20.1909		PC O-38:5	5.83388	5.38043		PC O-38:5	0.45741	0.432682	0.353061	0.491923	0.403025	0.38935	0.371416	0.394402	0.317555	0.558797	0.502981	0.411263		PC O-38:5	0.421242	0.426069		PC O-38:5	0.0498648	0.0889007
	830.7	PC O-40:1	69.1024	59.2842	41.0994	37.4172	40.3621	56.9168	33.2088	37.5414	34.5833	45.7423	26.5185	34.5972		PC O-40:1	50.697	35.3652		PC O-40:1	12.8566	6.26952		PC O-40:1	0.96877	0.889814	0.775123	0.874392	0.868083	1.06241	0.742219	0.841427	0.831131	0.916059	0.556039	0.651911		PC O-40:1	0.906432	0.756464		PC O-40:1	0.0982141	0.133842
	828.684	PC O-40:2	94.9619	83.8812	76.2621	63.3084	56.2776	48.6385	50.3587	53.6842	45.2818	55.8514	55.4121	61.8551		PC O-40:2	70.5549	53.7405		PC O-40:2	17.5644	5.58724		PC O-40:2	1.3313	1.259	1.43828	1.47943	1.21038	0.907885	1.12552	1.20324	1.08824	1.11851	1.16188	1.16553		PC O-40:2	1.27105	1.14382		PC O-40:2	0.205298	0.0409687
		Total	7133.01	6662.53	5302.3	4279.23	4649.57	5357.34	4474.26	4461.64	4161	4993.37	4769.18	5307.04		Total	5564	4694.41		Total	1119.52	414.117		Total	100	100	100	100	100	100	100	100	100	100	100	100
		Conc	pmol/mg protein in cell lysate													Average Conc				SD Conc
	m/z +	Name	ANO7 1	ANO7 2	ANO7 3	ANO7 4	ANO7 5	ANO7 6	CTR 1	CTR 2	CTR 3	CTR 4	CTR 5	CTR 6		Name	ANO7	CTRL		Name	ANO7	CTRL
	692.559	PC O-30:0	123.719	105.31	77.6285	83.8606	82.3795	85.7309	87.8611	109.516	91.4061	101.377	92.1608	104.565		PC O-30:0	93.1048	97.8144		PC O-30:0	17.7798	8.57077
	690.543	PC O-30:1	31.4954	28.7607	21.024	18.8316	24.45	16.0201	23.37	30.0121	25.1113	28.5535	23.9651	30.5797		PC O-30:1	23.4303	26.9319		PC O-30:1	5.93883	3.16942
	720.59	PC O-32:0	482.722	446.88	317.264	323.184	335.327	344.589	368.938	422.244	407.597	401.367	401.705	432.793		PC O-32:0	374.994	405.774		PC O-32:0	71.1166	21.8975
	718.574	PC O-32:1	487.217	466.96	319.978	322.242	330.608	346.959	380.373	441.376	430.052	416.995	434.117	448.529		PC O-32:1	378.994	425.24		PC O-32:1	76.8392	24.4367
	716.559	PC O-32:2	66.415	54.3427	41.8547	41.1739	43.9773	51.9793	55.996	53.8031	60.6932	51.619	52.8608	59.0396		PC O-32:2	49.9572	55.6686		PC O-32:2	9.72355	3.5911
	748.621	PC O-34:0	58.4512	64.416	46.9173	36.018	35.4449	47.6033	37.18	37.7151	53.8961	45.4729	43.9978	53.9009		PC O-34:0	48.1418	45.3605		PC O-34:0	11.6715	7.38968
	746.606	PC O-34:1	1670.21	1375.09	985.647	992.91	1155.48	1315.65	1125.19	1179.43	1238.02	1177.63	1212.7	1349.42		PC O-34:1	1249.16	1213.73		PC O-34:1	261.32	76.5781
	744.59	PC O-34:2	534.741	451.97	324.519	310.016	348.726	400.378	390.521	424.644	430.517	406.189	412.735	452.772		PC O-34:2	395.058	419.563		PC O-34:2	86.1777	21.5293
	776.653	PC O-36:0	27.0716	24.8492	17.9969	20.6742	16.6675	22.6959	15.723	13.9378	21.6066	16.7197	15.4082	16.5539		PC O-36:0	21.6592	16.6582		PC O-36:0	3.99608	2.62064
	774.637	PC O-36:1	279.194	258.676	181.061	179.293	192.1	198.197	182.002	204.032	202.914	183.1	176.789	214.043		PC O-36:1	214.753	193.813		PC O-36:1	43.0389	15.1036
	772.621	PC O-36:2	645.769	582.515	402.205	404.675	476.015	551.179	481.184	589.712	526.853	495.851	447.082	575.087		PC O-36:2	510.393	519.295		PC O-36:2	99.2518	55.3989
	770.569	PC O-36:3	210.479	186.213	141.097	137.95	156.103	175.231	157.401	172.912	166.192	158.362	156.458	179.821		PC O-36:3	167.845	165.191		PC O-36:3	28.1303	9.57338
	768.554	PC O-36:4	27.4566	16.0205	18.7597	12.9377	21.5996	22.1002	18.1726	16.8257	18.3029	19.1709	15.7269	23.9004		PC O-36:4	19.8124	18.6832		PC O-36:4	5.09135	2.83029
	802.668	PC O-38:1	52.7719	59.0697	37.6928	37.3639	35.9877	48.9988	35.8528	36.6204	41.2408	42.1822	29.3751	44.7041		PC O-38:1	45.3141	38.3292		PC O-38:1	9.6611	5.53517
	800.653	PC O-38:2	109.731	96.6692	73.8214	66.5653	69.8965	82.4658	73.2656	98.4163	83.0546	81.6837	77.6757	83.238		PC O-38:2	83.1916	82.889		PC O-38:2	16.8969	8.51455
	796.621	PC O-38:4	30.4088	41.1359	22.3026	20.6067	21.4996	18.5336	22.5867	14.4103	22.912	19.699	17.0048	25.2302		PC O-38:4	25.7479	20.3072		PC O-38:4	8.56632	4.05624
	794.606	PC O-38:5	22.7563	18.9157	10.9787	15.232	13.8294	14.867	13.1287	15.5463	12.4094	20.916	18.5688	17.2216		PC O-38:5	16.0965	16.2985		PC O-38:5	4.14468	3.25782
	830.7	PC O-40:1	48.1967	38.9003	24.103	27.0748	29.7875	40.5671	26.2357	33.167	32.4788	34.2885	20.5276	27.2988		PC O-40:1	34.7716	28.9994		PC O-40:1	9.2603	5.28679
	828.684	PC O-40:2	66.2328	55.04	44.7245	45.8094	41.5332	34.6668	39.7845	47.4287	42.5263	41.8663	42.8937	48.8066		PC O-40:2	48.0011	43.8843		PC O-40:2	11.1096	3.47844
		Total	4975.04	4371.73	3109.58	3096.42	3431.41	3818.41	3534.77	3941.75	3907.79	3743.04	3691.76	4187.5		Total	3800.43	3834.43		Total	750.4	228.064

## Sheet: PE
		Conc	pmol/cell pellet													Average Conc				SD Conc				Mol %														Average Mol %				SD Mol %
	m/z +	Name	ANO7 1	ANO7 2	ANO7 3	ANO7 4	ANO7 5	ANO7 6	CTR 1	CTR 2	CTR 3	CTR 4	CTR 5	CTR 6		Name	ANO7	CTRL		Name	ANO7	CTRL		Name	ANO7 1	ANO7 2	ANO7 3	ANO7 4	ANO7 5	ANO7 6	CTR 1	CTR 2	CTR 3	CTR 4	CTR 5	CTR 6		Name	ANO7	CTRL		Name	ANO7	CTRL
	662.476	PE 30:1	13.9758	17.4002	11.0889	6.00509	8.2456	11.7976	11.9033	12.4558	14.5029	13.673	13.0264	16.3993		PE 30:1	11.4189	13.6601		PE 30:1	4.04836	1.62186		PE 30:1	0.0887864	0.112791	0.0891968	0.0561485	0.0800925	0.0973286	0.116015	0.118772	0.148275	0.120536	0.122609	0.137672		PE 30:1	0.0873906	0.127313		PE 30:1	0.0188599	0.01277
	690.507	PE 32:1	352.857	350.653	264.984	215.006	233.121	290.8	263.861	253.507	246.562	275.852	296.331	285.363		PE 32:1	284.57	270.246		PE 32:1	58.2042	19.0906		PE 32:1	2.24164	2.27298	2.13147	2.01033	2.26439	2.39907	2.57172	2.4173	2.52081	2.43182	2.78918	2.39561		PE 32:1	2.21998	2.52107		PE 32:1	0.133497	0.147594
	688.491	PE 32:2	115.229	120.821	87.8057	79.6512	72.7158	99.0768	104.826	90.9839	106.947	129.07	132.248	140.293		PE 32:2	95.8833	117.395		PE 32:2	19.3485	19.2144		PE 32:2	0.732035	0.783177	0.70629	0.744751	0.706315	0.817371	1.02168	0.867573	1.0934	1.13784	1.24477	1.17776		PE 32:2	0.748323	1.0905		PE 32:2	0.0442538	0.132737
	718.538	PE 34:1	1732.27	1680.4	1408.78	1239.61	1246.23	1335.43	1170.74	1242.66	1162.25	1381.93	1196.56	1407.81		PE 34:1	1440.45	1260.33		PE 34:1	215.791	108.224		PE 34:1	11.0049	10.8926	11.3319	11.5905	12.105	11.0171	11.4106	11.8493	11.8827	12.1826	11.2625	11.8186		PE 34:1	11.3237	11.7344		PE 34:1	0.461154	0.337847
	716.522	PE 34:2	2204.03	2107.37	1612.23	1520.98	1368.98	1670.99	1672.23	1712.18	1511.79	1857.28	1773.91	1911.36		PE 34:2	1747.43	1739.79		PE 34:2	333.667	142.629		PE 34:2	14.0018	13.6603	12.9684	14.2213	13.2974	13.7854	16.2983	16.3264	15.4563	16.3731	16.6967	16.0458		PE 34:2	13.6558	16.1994		PE 34:2	0.459858	0.419354
	714.507	PE 34:3	53.6704	54.5388	45.1649	30.6068	35.2526	41.9204	35.6516	37.7304	35.9803	33.1594	30.868	53.372		PE 34:3	43.5257	37.7936		PE 34:3	9.64168	8.00006		PE 34:3	0.34096	0.353528	0.363297	0.286178	0.342421	0.345838	0.347478	0.359776	0.367856	0.292322	0.290541	0.448057		PE 34:3	0.338704	0.351005		PE 34:3	0.0270309	0.058124
	746.569	PE 36:1	1170.11	1074.69	965.794	771.293	757.375	969.567	722.926	607.322	716.551	737.018	661.809	827.118		PE 36:1	951.471	712.124		PE 36:1	163.496	74.1548		PE 36:1	7.4335	6.96628	7.76863	7.2117	7.35666	7.9988	7.04598	5.79109	7.32588	6.49729	6.2292	6.94365		PE 36:1	7.45593	6.63885		PE 36:1	0.374767	0.572226
	744.554	PE 36:2	7907.83	7820.56	6272.63	5416.17	5210.31	6018.57	5038.58	5234.49	4821.13	5501.22	5164.92	5882.93		PE 36:2	6441.01	5273.88		PE 36:2	1168.46	373.201		PE 36:2	50.2372	50.6939	50.4556	50.6419	50.6096	49.6524	49.1084	49.9133	49.2904	48.4968	48.6141	49.3871		PE 36:2	50.3818	49.135		PE 36:2	0.393788	0.523961
	742.538	PE 36:3	637.877	653.866	495.895	430.283	363.1	483.312	405.574	413.602	396.355	480.308	455.604	440.759		PE 36:3	510.722	432.034		PE 36:3	114.798	32.4805		PE 36:3	4.05233	4.23845	3.98887	4.02321	3.52692	3.98726	3.95292	3.94388	4.05226	4.23423	4.28832	3.70017		PE 36:3	3.96951	4.02863		PE 36:3	0.23607	0.214972
	772.585	PE 38:2	570.916	537.776	465.185	386.149	380.371	462.594	337.214	333.295	294.012	357.439	356.511	352.747		PE 38:2	467.165	338.536		PE 38:2	77.294	24.0582		PE 38:2	3.62694	3.48594	3.74185	3.61055	3.69468	3.81634	3.28665	3.17812	3.00592	3.15106	3.35561	2.9613		PE 38:2	3.66272	3.15644		PE 38:2	0.115009	0.153529
	770.569	PE 38:3	484.117	469.628	342.847	272.016	291.465	337.116	193.14	209.35	174.868	272.899	243.906	242.497		PE 38:3	366.198	222.777		PE 38:3	89.9433	36.6101		PE 38:3	3.07552	3.04419	2.75778	2.54339	2.8311	2.78116	1.88244	1.99624	1.78781	2.40578	2.29574	2.03576		PE 38:3	2.83886	2.06729		PE 38:3	0.197705	0.238782
	768.554	PE 38:4	271.363	361.525	294.229	198.218	188.512	250.5	189.814	211.523	206.327	175.749	185.516	236.527		PE 38:4	260.725	200.909		PE 38:4	64.2226	21.9258		PE 38:4	1.72393	2.34345	2.36672	1.85337	1.83108	2.06659	1.85002	2.01697	2.10945	1.54934	1.74614	1.98564		PE 38:4	2.03086	1.87626		PE 38:4	0.274741	0.205247
	798.601	PE 40:3	123.037	94.547	94.29	74.1436	83.2859	95.7736	82.3573	85.2164	61.1699	74.4338	76.5424	79.8115		PE 40:3	94.1795	76.5886		PE 40:3	16.4654	8.49099		PE 40:3	0.781635	0.612866	0.758448	0.693253	0.808985	0.79012	0.802694	0.812577	0.62539	0.656181	0.720446	0.670017		PE 40:3	0.740885	0.714551		PE 40:3	0.0744154	0.0784257
	796.585	PE 40:4	103.705	83.243	71.0489	54.8994	56.146	53.9637	31.3011	42.8629	32.6335	53.433	36.5536	34.8865		PE 40:4	70.501	38.6118		PE 40:4	19.9406	8.30712		PE 40:4	0.658823	0.539592	0.571501	0.513317	0.545367	0.445193	0.305075	0.408717	0.333639	0.471046	0.344056	0.292872		PE 40:4	0.545632	0.359234		PE 40:4	0.0702141	0.0680781
		Total	15741	15427	12432	10695	10295.1	12121.4	10260.1	10487.2	9781.08	11343.5	10624.3	11911.9		Total	12785.2	10734.7		Total	2317.36	769.987		Total	100	100	100	100	100	100	100	100	100	100	100	100
		Conc	pmol/mg protein in cell lysate													Average Conc				SD Conc
	m/z +	Name	ANO7 1	ANO7 2	ANO7 3	ANO7 4	ANO7 5	ANO7 6	CTR 1	CTR 2	CTR 3	CTR 4	CTR 5	CTR 6		Name	ANO7	CTRL		Name	ANO7	CTRL
	662.476	PE 30:1	9.7477	11.4175	6.50318	4.34524	6.08531	8.40866	9.40384	11.0044	13.6204	10.2493	10.0835	12.9398		PE 30:1	7.75126	11.2169		PE 30:1	2.59973	1.69105
	690.507	PE 32:1	246.106	230.086	155.402	155.576	172.045	207.266	208.456	223.967	231.558	206.779	229.385	225.164		PE 32:1	194.414	220.885		PE 32:1	39.0908	10.6529
	688.491	PE 32:2	80.3688	79.2786	51.4944	57.635	53.6647	70.6164	82.815	80.3822	100.439	96.7512	102.371	110.698		PE 32:2	65.5096	95.5761		PE 32:2	12.9244	11.7777
	718.538	PE 34:1	1208.2	1102.62	826.188	896.972	919.723	951.817	924.913	1097.86	1091.53	1035.9	926.243	1110.83		PE 34:1	984.254	1031.21		PE 34:1	142.817	85.7427
	716.522	PE 34:2	1537.24	1382.78	945.507	1100.57	1010.31	1190.98	1321.1	1512.67	1419.79	1392.22	1373.16	1508.15		PE 34:2	1194.57	1421.18		PE 34:2	227.015	76.2858
	714.507	PE 34:3	37.4334	35.7865	26.4873	22.1468	26.0167	29.8785	28.1656	33.3339	33.7908	24.8564	23.8945	42.113		PE 34:3	29.6249	31.0257		PE 34:3	5.96301	6.82637
	746.569	PE 36:1	816.111	705.175	566.398	558.102	558.948	691.053	571.128	536.555	672.946	552.47	512.297	652.635		PE 36:1	649.297	583.005		PE 36:1	105.872	65.0669
	744.554	PE 36:2	5515.45	5131.59	3678.63	3919.1	3845.24	4289.7	3980.6	4624.55	4527.75	4123.72	3998.09	4641.91		PE 36:2	4396.62	4316.1		PE 36:2	755.109	315.212
	742.538	PE 36:3	444.899	429.045	290.822	311.35	267.97	344.478	320.413	365.407	372.236	360.04	352.676	347.78		PE 36:3	348.094	353.092		PE 36:3	73.4674	18.2358
	772.585	PE 38:2	398.196	352.87	272.812	279.415	280.716	329.711	266.407	294.458	276.12	267.937	275.97	278.334		PE 38:2	318.953	276.538		PE 38:2	50.3981	10.0147
	770.569	PE 38:3	337.656	308.154	201.065	196.828	215.103	240.277	152.585	184.955	164.226	204.566	188.804	191.341		PE 38:3	249.847	181.08		PE 38:3	59.3286	19.1183
	768.554	PE 38:4	189.267	237.22	172.553	143.429	139.123	178.542	149.958	186.876	193.771	131.742	143.605	186.631		PE 38:4	176.689	165.43		PE 38:4	35.6657	26.6954
	798.601	PE 40:3	85.8143	62.0385	55.2971	53.6497	61.4655	68.262	65.0642	75.2867	57.4476	55.7957	59.2503	62.9751		PE 40:3	64.4212	62.6366		PE 40:3	11.7141	7.08836
	796.585	PE 40:4	72.331	54.6212	41.6672	39.7248	41.4361	38.4622	24.7286	37.8684	30.6477	40.0535	28.2956	27.5271		PE 40:4	48.0404	31.5201		PE 40:4	13.2549	6.10485
		Total	10978.8	10122.7	7290.83	7738.83	7597.85	8639.45	8105.73	9265.18	9185.88	8503.08	8224.12	9399.03		Total	8728.08	8780.5		Total	1506.01	569.85
		Conc	pmol/sample
	m/z +	Name	ANO7 1	ANO7 2	ANO7 3	ANO7 4	ANO7 5	ANO7 6	CTR 1	CTR 2	CTR 3	CTR 4	CTR 5	CTR 6
	662.476	PE 30:1	13.9758	17.4002	11.0889	6.00509	8.2456	11.7976	11.9033	12.4558	14.5029	13.673	13.0264	16.3993
	690.507	PE 32:1	352.857	350.653	264.984	215.006	233.121	290.8	263.861	253.507	246.562	275.852	296.331	285.363
	688.491	PE 32:2	115.229	120.821	87.8057	79.6512	72.7158	99.0768	104.826	90.9839	106.947	129.07	132.248	140.293
	718.538	PE 34:1	1732.27	1680.4	1408.78	1239.61	1246.23	1335.43	1170.74	1242.66	1162.25	1381.93	1196.56	1407.81
	716.522	PE 34:2	2204.03	2107.37	1612.23	1520.98	1368.98	1670.99	1672.23	1712.18	1511.79	1857.28	1773.91	1911.36
	714.507	PE 34:3	53.6704	54.5388	45.1649	30.6068	35.2526	41.9204	35.6516	37.7304	35.9803	33.1594	30.868	53.372
	746.569	PE 36:1	1170.11	1074.69	965.794	771.293	757.375	969.567	722.926	607.322	716.551	737.018	661.809	827.118
	744.554	PE 36:2	7907.83	7820.56	6272.63	5416.17	5210.31	6018.57	5038.58	5234.49	4821.13	5501.22	5164.92	5882.93
	742.538	PE 36:3	637.877	653.866	495.895	430.283	363.1	483.312	405.574	413.602	396.355	480.308	455.604	440.759
	772.585	PE 38:2	570.916	537.776	465.185	386.149	380.371	462.594	337.214	333.295	294.012	357.439	356.511	352.747
	770.569	PE 38:3	484.117	469.628	342.847	272.016	291.465	337.116	193.14	209.35	174.868	272.899	243.906	242.497
	768.554	PE 38:4	271.363	361.525	294.229	198.218	188.512	250.5	189.814	211.523	206.327	175.749	185.516	236.527
	798.601	PE 40:3	123.037	94.547	94.29	74.1436	83.2859	95.7736	82.3573	85.2164	61.1699	74.4338	76.5424	79.8115
	796.585	PE 40:4	103.705	83.243	71.0489	54.8994	56.146	53.9637	31.3011	42.8629	32.6335	53.433	36.5536	34.8865
		Total	15741	15427	12432	10695	10295.1	12121.4	10260.1	10487.2	9781.08	11343.5	10624.3	11911.9
	protein	mg	1.43376	1.524	1.70515	1.38199	1.355	1.40303	1.26579	1.13189	1.0648	1.33404	1.29185	1.26735
		Conc	pmol/sample													Average Conc				SD Conc				Mol %														Average Mol %				SD Mol %
	m/z +	Name	ANO7 1	ANO7 2	ANO7 3	ANO7 4	ANO7 5	ANO7 6	CTR 1	CTR 2	CTR 3	CTR 4	CTR 5	CTR 6		Name	ANO7	CTRL		Name	ANO7	CTRL		Name	ANO7 1	ANO7 2	ANO7 3	ANO7 4	ANO7 5	ANO7 6	CTR 1	CTR 2	CTR 3	CTR 4	CTR 5	CTR 6		Name	ANO7	CTRL		Name	ANO7	CTRL
	662.476	PE 30:1	9.7477	11.4175	6.50318	4.34524	6.08531	8.40866	9.40384	11.0044	13.6204	10.2493	10.0835	12.9398		PE 30:1	7.75126	11.2169		PE 30:1	2.59973	1.69105		PE 30:1	0.0887864	0.112791	0.0891968	0.0561485	0.0800925	0.0973286	0.116015	0.118772	0.148275	0.120536	0.122609	0.137672		PE 30:1	0.0873906	0.127313		PE 30:1	0.0188599	0.01277
	690.507	PE 32:1	246.106	230.086	155.402	155.576	172.045	207.266	208.456	223.967	231.558	206.779	229.385	225.164		PE 32:1	194.414	220.885		PE 32:1	39.0908	10.6529		PE 32:1	2.24164	2.27298	2.13147	2.01033	2.26439	2.39907	2.57172	2.4173	2.52081	2.43182	2.78918	2.39561		PE 32:1	2.21998	2.52107		PE 32:1	0.133497	0.147594
	688.491	PE 32:2	80.3688	79.2786	51.4944	57.635	53.6647	70.6164	82.815	80.3822	100.439	96.7512	102.371	110.698		PE 32:2	65.5096	95.5761		PE 32:2	12.9244	11.7777		PE 32:2	0.732035	0.783177	0.70629	0.744751	0.706315	0.817371	1.02168	0.867573	1.0934	1.13784	1.24477	1.17776		PE 32:2	0.748323	1.0905		PE 32:2	0.0442538	0.132737
	718.538	PE 34:1	1208.2	1102.62	826.188	896.972	919.723	951.817	924.913	1097.86	1091.53	1035.9	926.243	1110.83		PE 34:1	984.254	1031.21		PE 34:1	142.817	85.7427		PE 34:1	11.0049	10.8926	11.3319	11.5905	12.105	11.0171	11.4106	11.8493	11.8827	12.1826	11.2625	11.8186		PE 34:1	11.3237	11.7344		PE 34:1	0.461154	0.337847
	716.522	PE 34:2	1537.24	1382.78	945.507	1100.57	1010.31	1190.98	1321.1	1512.67	1419.79	1392.22	1373.16	1508.15		PE 34:2	1194.57	1421.18		PE 34:2	227.015	76.2858		PE 34:2	14.0018	13.6603	12.9684	14.2213	13.2974	13.7854	16.2983	16.3264	15.4563	16.3731	16.6967	16.0458		PE 34:2	13.6558	16.1994		PE 34:2	0.459858	0.419354
	714.507	PE 34:3	37.4334	35.7865	26.4873	22.1468	26.0167	29.8785	28.1656	33.3339	33.7908	24.8564	23.8945	42.113		PE 34:3	29.6249	31.0257		PE 34:3	5.96301	6.82637		PE 34:3	0.34096	0.353528	0.363297	0.286178	0.342421	0.345838	0.347478	0.359776	0.367856	0.292322	0.290541	0.448057		PE 34:3	0.338704	0.351005		PE 34:3	0.0270309	0.058124
	746.569	PE 36:1	816.111	705.175	566.398	558.102	558.948	691.053	571.128	536.555	672.946	552.47	512.297	652.635		PE 36:1	649.297	583.005		PE 36:1	105.872	65.0669		PE 36:1	7.4335	6.96628	7.76863	7.2117	7.35666	7.9988	7.04598	5.79109	7.32588	6.49729	6.2292	6.94365		PE 36:1	7.45593	6.63885		PE 36:1	0.374767	0.572226
	744.554	PE 36:2	5515.45	5131.59	3678.63	3919.1	3845.24	4289.7	3980.6	4624.55	4527.75	4123.72	3998.09	4641.91		PE 36:2	4396.62	4316.1		PE 36:2	755.109	315.212		PE 36:2	50.2372	50.6939	50.4556	50.6419	50.6096	49.6524	49.1084	49.9133	49.2904	48.4968	48.6141	49.3871		PE 36:2	50.3818	49.135		PE 36:2	0.393788	0.523961
	742.538	PE 36:3	444.899	429.045	290.822	311.35	267.97	344.478	320.413	365.407	372.236	360.04	352.676	347.78		PE 36:3	348.094	353.092		PE 36:3	73.4674	18.2358		PE 36:3	4.05233	4.23845	3.98887	4.02321	3.52692	3.98726	3.95292	3.94388	4.05226	4.23423	4.28832	3.70017		PE 36:3	3.96951	4.02863		PE 36:3	0.23607	0.214972
	772.585	PE 38:2	398.196	352.87	272.812	279.415	280.716	329.711	266.407	294.458	276.12	267.937	275.97	278.334		PE 38:2	318.953	276.538		PE 38:2	50.3981	10.0147		PE 38:2	3.62694	3.48594	3.74185	3.61055	3.69468	3.81634	3.28665	3.17812	3.00592	3.15106	3.35561	2.9613		PE 38:2	3.66272	3.15644		PE 38:2	0.115009	0.153529
	770.569	PE 38:3	337.656	308.154	201.065	196.828	215.103	240.277	152.585	184.955	164.226	204.566	188.804	191.341		PE 38:3	249.847	181.08		PE 38:3	59.3286	19.1183		PE 38:3	3.07552	3.04419	2.75778	2.54339	2.8311	2.78116	1.88244	1.99624	1.78781	2.40578	2.29574	2.03576		PE 38:3	2.83886	2.06729		PE 38:3	0.197705	0.238782
	768.554	PE 38:4	189.267	237.22	172.553	143.429	139.123	178.542	149.958	186.876	193.771	131.742	143.605	186.631		PE 38:4	176.689	165.43		PE 38:4	35.6657	26.6954		PE 38:4	1.72393	2.34345	2.36672	1.85337	1.83108	2.06659	1.85002	2.01697	2.10945	1.54934	1.74614	1.98564		PE 38:4	2.03086	1.87626		PE 38:4	0.274741	0.205247
	798.601	PE 40:3	85.8143	62.0385	55.2971	53.6497	61.4655	68.262	65.0642	75.2867	57.4476	55.7957	59.2503	62.9751		PE 40:3	64.4212	62.6366		PE 40:3	11.7141	7.08836		PE 40:3	0.781635	0.612866	0.758448	0.693253	0.808985	0.79012	0.802694	0.812577	0.62539	0.656181	0.720446	0.670017		PE 40:3	0.740885	0.714551		PE 40:3	0.0744154	0.0784257
	796.585	PE 40:4	72.331	54.6212	41.6672	39.7248	41.4361	38.4622	24.7286	37.8684	30.6477	40.0535	28.2956	27.5271		PE 40:4	48.0404	31.5201		PE 40:4	13.2549	6.10485		PE 40:4	0.658823	0.539592	0.571501	0.513317	0.545367	0.445193	0.305075	0.408717	0.333639	0.471046	0.344056	0.292872		PE 40:4	0.545632	0.359234		PE 40:4	0.0702141	0.0680781
		Total	10978.8	10122.7	7290.83	7738.83	7597.85	8639.45	8105.73	9265.18	9185.88	8503.08	8224.12	9399.03		Total	8728.08	8780.5		Total	1506.01	569.85		Total	100	100	100	100	100	100	100	100	100	100	100	100
																								Mol %														Average Mol %				SD Mol %
																								Name	ANO7 1	ANO7 2	ANO7 3	ANO7 4	ANO7 5	ANO7 6	CTR 1	CTR 2	CTR 3	CTR 4	CTR 5	CTR 6	Norm	Name	ANO7	CTRL		Name	ANO7	CTRL		ttest
																								PE 30:1	0.697385	0.885931	0.700609	0.441026	0.629098	0.764482	0.911255	0.932912	1.16465	0.946769	0.963052	1.08136	0.127313	PE 30:1	0.686422	1		PE 30:1	0.148138	0.100304		0.00157758
																								PE 32:1	0.889163	0.901592	0.845464	0.797412	0.898184	0.951605	1.02009	0.958838	0.999895	0.964596	1.10635	0.950237	2.52107	PE 32:1	0.88057	1		PE 32:1	0.0529523	0.0585443		0.00406853
																								PE 32:2	0.671281	0.718179	0.647672	0.682941	0.647695	0.749534	0.936892	0.79557	1.00266	1.0434	1.14146	1.08002	1.0905	PE 32:2	0.686217	1		PE 32:2	0.040581	0.12172		0.000133814
																								PE 34:1	0.937831	0.92826	0.965698	0.987741	1.03159	0.938873	0.972407	1.00979	1.01264	1.0382	0.959787	1.00717	11.7344	PE 34:1	0.964998	1		PE 34:1	0.0392994	0.0287912		0.108927
																								PE 34:2	0.864341	0.843254	0.800548	0.87789	0.820852	0.85098	1.0061	1.00784	0.954123	1.01072	1.0307	0.990515	16.1994	PE 34:2	0.842978	1		PE 34:2	0.0283873	0.0258869		1.57293e-06
																								PE 34:3	0.971382	1.00719	1.03502	0.81531	0.975546	0.98528	0.989951	1.02499	1.04801	0.832813	0.827741	1.2765	0.351005	PE 34:3	0.964954	1		PE 34:3	0.07701	0.165593		0.648393
																								PE 36:1	1.1197	1.04932	1.17018	1.08629	1.10812	1.20485	1.06133	0.872304	1.10349	0.978677	0.938295	1.04591	6.63885	PE 36:1	1.12308	1		PE 36:1	0.0564506	0.0861936		0.0151452
																								PE 36:2	1.02243	1.03173	1.02688	1.03067	1.03001	1.01053	0.999459	1.01584	1.00316	0.987011	0.989399	1.00513	49.135	PE 36:2	1.02537	1		PE 36:2	0.00801441	0.0106637		0.000895165
																								PE 36:3	1.00588	1.05208	0.990131	0.998656	0.875464	0.989731	0.981207	0.978963	1.00587	1.05103	1.06446	0.918469	4.02863	PE 36:3	0.985325	1		PE 36:3	0.0585982	0.0533612		0.659823
																								PE 38:2	1.14906	1.10439	1.18546	1.14387	1.17052	1.20906	1.04125	1.00687	0.952313	0.998293	1.0631	0.938178	3.15644	PE 38:2	1.16039	1		PE 38:2	0.0364362	0.0486399		7.21182e-05
																								PE 38:3	1.4877	1.47255	1.33401	1.2303	1.36947	1.34531	0.91058	0.96563	0.864808	1.16373	1.1105	0.984744	2.06729	PE 38:3	1.37322	1		PE 38:3	0.0956345	0.115505		0.000116239
																								PE 38:4	0.918812	1.249	1.2614	0.987798	0.975921	1.10144	0.986015	1.07499	1.12428	0.825761	0.930651	1.0583	1.87626	PE 38:4	1.0824	1		PE 38:4	0.14643	0.109392		0.295358
																								PE 40:3	1.09388	0.857695	1.06143	0.970195	1.13216	1.10576	1.12335	1.13719	0.875221	0.918313	1.00825	0.937675	0.714551	PE 40:3	1.03685	1		PE 40:3	0.104143	0.109755		0.564008
																								PE 40:4	1.83396	1.50206	1.59089	1.42892	1.51814	1.23928	0.849237	1.13775	0.92875	1.31125	0.957749	0.815268	0.359234	PE 40:4	1.51888	1		PE 40:4	0.195455	0.189509		0.000882755
																								Name	ANO7 1	ANO7 2	ANO7 3	ANO7 4	ANO7 5	ANO7 6	CTR 1	CTR 2	CTR 3	CTR 4	CTR 5	CTR 6		Name	ANO7	CTRL		Name	ANO7	CTRL		ttest
																								PE 30:1	-0.156527	-0.0526	-0.154524	-0.355536	-0.201282	-0.116633	-0.0403603	-0.0301594	0.0661948	-0.0237559	-0.0163503	0.033972		PE 30:1	-0.17285	-0.00174318		PE 30:1	0.102377	0.0421612		0.00356961
																								PE 32:1	-0.0510185	-0.0449901	-0.0729051	-0.0983172	-0.0466345	-0.0215432	0.00863779	-0.0182548	-4.57689e-05	-0.0156544	0.043891	-0.0221682		PE 32:1	-0.0559014	-0.000599062		PE 32:1	0.026448	0.0247734		0.00385858
																								PE 32:2	-0.173096	-0.143767	-0.188645	-0.165617	-0.188629	-0.125208	-0.0283106	-0.0993215	0.00115231	0.0184523	0.0574617	0.0334298		PE 32:2	-0.16416	-0.00285599		PE 32:2	0.0253507	0.055459		7.07659e-05
																								PE 34:1	-0.0278755	-0.0323305	-0.0151585	-0.00535712	0.0135062	-0.0273932	-0.0121517	0.00423251	0.00545407	0.0162807	-0.0178249	0.0031049		PE 34:1	-0.0157681	-0.000150749		PE 34:1	0.0174459	0.0125508		0.105429
																								PE 34:2	-0.0633151	-0.0740413	-0.0966125	-0.0565597	-0.0857351	-0.0700805	0.00264227	0.00339104	-0.0203956	0.00463193	0.0131313	-0.00413877		PE 34:2	-0.0743907	-0.00012297		PE 34:2	0.0147093	0.0113612		1.93403e-06
																								PE 34:3	-0.0126101	0.00311041	0.0149481	-0.0886773	-0.0107524	-0.0064404	-0.00438619	0.0107194	0.0203643	-0.0794523	-0.0821054	0.10602		PE 34:3	-0.0167369	-0.00480671		PE 34:3	0.0366937	0.0702914		0.720149
																								PE 36:1	0.0491007	0.0209085	0.0682518	0.035945	0.0445878	0.0809322	0.0258485	-0.0593322	0.0427672	-0.00936059	-0.0276605	0.0194951		PE 36:1	0.0499543	-0.00137377		PE 36:1	0.0217434	0.0380498		0.0167
																								PE 36:2	0.00963419	0.013565	0.0115185	0.0131192	0.0128417	0.00454939	-0.000235081	0.0068248	0.00137092	-0.00567804	-0.00462846	0.0022225		PE 36:2	0.0108713	-2.0561e-05		PE 36:2	0.00340904	0.00462844		0.000920265
																								PE 36:3	0.00254807	0.0220495	-0.00430748	-0.000584224	-0.0577616	-0.00448265	-0.00823917	-0.00923368	0.00254034	0.0216167	0.0271295	-0.0369356		PE 36:3	-0.00708973	-0.00052032		PE 36:3	0.0267076	0.0233474		0.659786
																								PE 38:2	0.0603427	0.0431215	0.0738882	0.0583755	0.0683788	0.0824487	0.0175553	0.00297166	-0.0212202	-0.00074193	0.0265738	-0.0277149		PE 38:2	0.0644259	-0.000429367		PE 38:2	0.0136904	0.0211709		8.89574e-05
																								PE 38:3	0.172516	0.168069	0.125158	0.0900099	0.136554	0.128824	-0.0406819	-0.0151891	-0.0630802	0.0658537	0.0455199	-0.00667664		PE 38:3	0.136855	-0.0023757		PE 38:3	0.0304694	0.0495668		0.000159095
																								PE 38:4	-0.0367734	0.096563	0.100853	-0.00533195	-0.0105852	0.0419623	-0.00611662	0.031406	0.0508753	-0.0831454	-0.0312132	0.0246075		PE 38:4	0.0311147	-0.00226439		PE 38:4	0.0582076	0.0491411		0.30835
																								PE 40:3	0.0389709	-0.0666673	0.0258926	-0.013141	0.0539076	0.0436597	0.0505168	0.0558314	-0.057882	-0.0370092	0.00356816	-0.0279474		PE 40:3	0.0137704	-0.00215372		PE 40:3	0.0457839	0.0472336		0.566372
																								PE 40:4	0.263391	0.176688	0.201639	0.155008	0.181311	0.0931704	-0.0709711	0.056045	-0.0321012	0.117686	-0.0187482	-0.0886999		PE 40:4	0.178534	-0.00613157		PE 40:4	0.0558319	0.078806		0.000862811

## Sheet: PE P
		Conc	pmol/cell pellet														Average Conc				SD Conc				Mol %														Average Mol %				SD Mol %
	m/z -	Name	Alkenyl Chain	ANO7 1	ANO7 2	ANO7 3	ANO7 4	ANO7 5	ANO7 6	CTR 1	CTR 2	CTR 3	CTR 4	CTR 5	CTR 6		Name	ANO7	CTRL		Name	ANO7	CTRL		Name	ANO7 1	ANO7 2	ANO7 3	ANO7 4	ANO7 5	ANO7 6	CTR 1	CTR 2	CTR 3	CTR 4	CTR 5	CTR 6		Name	ANO7	CTRL		Name	ANO7	CTRL
	700.529	PE P-34:1	16:0	4496.39	4589.41	3647.61	3250.56	3109.58	4012.15	3372.94	3215.33	3270.94	3481.08	3455.6	3881.61		PE P-34:1	3850.95	3446.25		PE P-34:1	622.793	236.756		PE P-34:1	25.4354	24.744	24.8214	26.2282	24.981	25.9515	25.61	25.3804	25.4833	25.6894	25.1486	25.7352		PE P-34:1	25.3603	25.5078		PE P-34:1	0.620095	0.219551
	698.513	PE P-34:2	18:1	1622.15	1572.61	1359.91	1102.74	1140.85	1277.06	1359	1266.95	1310.38	1221.96	1437.11	1533.54		PE P-34:2	1345.89	1354.82		PE P-34:2	216.248	114.958		PE P-34:2	9.17624	8.47878	9.254	8.89785	9.16506	8.26034	10.3186	10.0007	10.209	9.01776	10.4588	10.1674		PE P-34:2	8.87205	10.0287		PE P-34:2	0.413229	0.518367
	728.56	PE P-36:1	(50%-16:0,50%- 18:0)	1973.16	2117.46	1409.05	1229.48	1177.96	1681.72	1248.78	1201.59	1076.98	1434.91	1420.42	1376.48		PE P-36:1	1598.14	1293.19		PE P-36:1	391.289	141.645		PE P-36:1	11.1618	11.4164	9.58834	9.9205	9.46322	10.8778	9.48172	9.48482	8.39059	10.5892	10.3373	9.12616		PE P-36:1	10.4047	9.5683		PE P-36:1	0.849454	0.803808
	726	PE P-36:2	18:1	4506.67	4568.95	3721.78	2976.56	3153.07	3726.03	3640.74	3088.85	3236.28	3502.29	3585.87	4085.26		PE P-36:2	3775.51	3523.21		PE P-36:2	662.607	347.872		PE P-36:2	25.4936	24.6337	25.3262	24.0174	25.3303	24.1008	27.6433	24.382	25.2133	25.8459	26.0967	27.0855		PE P-36:2	24.817	26.0444		PE P-36:2	0.658238	1.19472
	756.591	PE P-38:1	(50%-16:0,50%- 18:0)	726.414	815.433	707.312	561.838	567.283	717.804	625.109	658.862	609.03	629.519	539.003	653.315		PE P-38:1	682.681	619.14		PE P-38:1	99.2933	43.3895		PE P-38:1	4.10921	4.39645	4.81315	4.53338	4.5573	4.64292	4.74632	5.20077	4.74485	4.64567	3.92267	4.33151		PE P-38:1	4.50873	4.59863		PE P-38:1	0.23911	0.432724
	754.576	PE P-38:2	(40%-16:0,40%- 18:1,20%- 18:0)	1133.11	1418.62	1094.13	990.647	826.488	1083.66	916.28	854.981	1076.85	1009.57	907.868	1078.93		PE P-38:2	1091.11	974.08		PE P-38:2	194.53	94.5776		PE P-38:2	6.40983	7.64856	7.44537	7.99337	6.63963	7.00934	6.95711	6.74884	8.38959	7.45034	6.60714	7.15334		PE P-38:2	7.19102	7.21773		PE P-38:2	0.610752	0.646855
	752.56	PE P-38:3	16:0	960.431	1085.62	1009.71	588.971	705.879	816.268	483.652	497.768	545.22	706.997	589.689	624.039		PE P-38:3	861.145	574.561		PE P-38:3	191.058	83.9509		PE P-38:3	5.43301	5.85315	6.87089	4.75231	5.67071	5.27981	3.67226	3.92916	4.24771	5.21744	4.29154	4.13741		PE P-38:3	5.64331	4.24926		PE P-38:3	0.710209	0.526699
	750.544	PE P-38:4	(60%- 18:1, 40%-16:0)	580.362	611.141	389.688	496.424	521.507	556.414	396.506	420.155	360.117	278.378	436.327	570.115		PE P-38:4	525.923	410.266		PE P-38:4	78.237	96.3611		PE P-38:4	3.28302	3.29499	2.65177	4.00557	4.18956	3.59901	3.01058	3.31651	2.80561	2.05435	3.17543	3.77989		PE P-38:4	3.50399	3.02373		PE P-38:4	0.556669	0.577574
	784.623	PE P-40:1	(50%-18:1,50%- 18:0)	1027.19	1047.98	791.933	566.029	670.578	855.048	647.139	694.5	746.011	642.223	569.41	610.759		PE P-40:1	826.459	651.674		PE P-40:1	191.57	62.1043		PE P-40:1	5.81064	5.65022	5.38898	4.5672	5.38713	5.53065	4.91359	5.48207	5.81204	4.73942	4.14396	4.04936		PE P-40:1	5.38913	4.85674		PE P-40:1	0.433923	0.704351
	782.607	PE P-40:2	(18:1)	651.821	720.338	564.292	630.103	574.603	734.022	480.263	769.577	603.792	643.725	799.423	668.805		PE P-40:2	645.863	660.931		PE P-40:2	71.182	115.972		PE P-40:2	3.68725	3.88374	3.83992	5.0842	4.6161	4.74783	3.64653	6.0747	4.70404	4.75051	5.81791	4.43421		PE P-40:2	4.30984	4.90465		PE P-40:2	0.578838	0.902359
		Total		17677.7	18547.6	14695.4	12393.4	12447.8	15460.2	13170.4	12668.6	12835.6	13550.7	13740.7	15082.8		Total	15203.7	13508.1		Total	2573.68	872.567		Total	100	100	100	100	100	100	100	100	100	100	100	100
		Conc	pmol/mg protein in cell lysate														Average Conc				SD Conc
	m/z -	Name	Alkenyl Chain	ANO7 1	ANO7 2	ANO7 3	ANO7 4	ANO7 5	ANO7 6	CTR 1	CTR 2	CTR 3	CTR 4	CTR 5	CTR 6		Name	ANO7	CTRL		Name	ANO7	CTRL
	700.529	PE P-34:1	16:0	3136.09	3011.42	2139.17	2352.08	2294.89	2859.63	2664.7	2840.67	3071.89	2609.42	2674.93	3062.77		PE P-34:1	2632.21	2820.73		PE P-34:1	420.656	206.067
	698.513	PE P-34:2	18:1	1131.4	1031.89	797.532	797.936	841.953	910.218	1073.64	1119.32	1230.64	915.987	1112.45	1210.03		PE P-34:2	918.488	1110.34		PE P-34:2	136.586	112.798
	728.56	PE P-36:1	(50%-16:0,50%- 18:0)	1376.21	1389.41	826.346	889.645	869.343	1198.64	986.566	1061.58	1011.45	1075.61	1099.52	1086.11		PE P-36:1	1091.6	1053.47		PE P-36:1	261.417	44.6865
	726	PE P-36:2	18:1	3143.26	2997.99	2182.67	2153.82	2326.98	2655.7	2876.27	2728.92	3039.34	2625.32	2775.77	3223.46		PE P-36:2	2576.74	2878.18		PE P-36:2	424.539	219.952
	756.591	PE P-38:1	(50%-16:0,50%- 18:0)	506.65	535.06	414.809	406.542	418.658	511.61	493.851	582.089	571.969	471.888	417.234	515.496		PE P-38:1	465.555	508.755		PE P-38:1	58.134	62.2522
	754.576	PE P-38:2	(40%-16:0,40%- 18:1,20%- 18:0)	790.308	930.851	641.66	716.825	609.953	772.369	723.882	755.356	1011.32	756.775	702.768	851.325		PE P-38:2	743.661	800.238		PE P-38:2	115.795	115.24
	752.56	PE P-38:3	16:0	669.869	712.345	592.15	426.175	520.943	581.789	382.096	439.767	512.042	529.966	456.47	492.396		PE P-38:3	583.878	468.789		PE P-38:3	102.764	54.1857
	750.544	PE P-38:4	(60%- 18:1, 40%-16:0)	404.784	401.01	228.535	359.209	384.876	396.58	313.249	371.197	338.203	208.672	337.754	449.847		PE P-38:4	362.499	336.487		PE P-38:4	67.6615	78.6594
	784.623	PE P-40:1	(50%-18:1,50%- 18:0)	716.43	687.647	464.435	409.574	494.891	609.43	511.255	613.574	700.614	481.411	440.772	481.917		PE P-40:1	563.735	538.257		PE P-40:1	125.796	98.6614
	782.607	PE P-40:2	(18:1)	454.624	472.661	330.934	455.938	424.06	523.169	379.419	679.903	567.049	482.537	618.822	527.719		PE P-40:2	443.564	542.575		PE P-40:2	64.0705	105.562
		Total		12329.6	12170.3	8618.24	8967.74	9186.55	11019.1	10404.9	11192.4	12054.5	10157.6	10636.5	11901.1		Total	10381.9	11057.8		Total	1669.56	792.061

## Sheet: PS
		Conc	pmol/cell pellet													Average Conc				SD Conc				Mol %														Average Mol %				SD Mol %
	m/z -	Name	ANO7 1	ANO7 2	ANO7 3	ANO7 4	ANO7 5	ANO7 6	CTR 1	CTR 2	CTR 3	CTR 4	CTR 5	CTR 6		Name	ANO7	CTRL		Name	ANO7	CTRL		Name	ANO7 1	ANO7 2	ANO7 3	ANO7 4	ANO7 5	ANO7 6	CTR 1	CTR 2	CTR 3	CTR 4	CTR 5	CTR 6		Name	ANO7	CTRL		Name	ANO7	CTRL
	760.513	PS 34:1	605.115	614.375	627.476	527.155	534.408	395.144	630.092	520.312	631.509	590.753	326.339	609.001		PS 34:1	550.612	551.334		PS 34:1	87.0946	117.554		PS 34:1	8.35764	8.05669	11.8787	12.4775	13.9579	8.49483	11.7045	10.7425	13.8556	10.8514	6.84881	13.9049		PS 34:1	10.5372	11.3179		PS 34:1	2.54324	2.60013
	758.498	PS 34:2	75.6294	110.123	108.974	111.423	73.9004	119.525	164.148	119.915	38.354	0	104.39	67.8575		PS 34:2	99.9292	82.4442		PS 34:2	19.8485	59.1862		PS 34:2	1.04457	1.44412	2.06298	2.63734	1.93016	2.56955	3.04918	2.47579	0.841504	0	2.19082	1.54935		PS 34:2	1.94812	1.68444		PS 34:2	0.623722	1.1235
	788.545	PS 36:1	3156.6	2801.1	2270.14	1877.58	1454.91	1833.86	2478.18	1858.73	1983.97	2168.15	2058.71	1970.8		PS 36:1	2232.36	2086.42		PS 36:1	643.149	217.547		PS 36:1	43.5978	36.7326	42.9758	44.4415	37.9999	39.4244	46.0342	38.3756	43.5292	39.8261	43.2058	44.9979		PS 36:1	40.862	42.6615		PS 36:1	3.22725	2.97628
	786.529	PS 36:2	1563.63	2148.19	976.589	858.587	1101.1	1130.76	1440.45	1471.58	1202.78	1761.78	1171.33	1176.02		PS 36:2	1296.48	1370.66		PS 36:2	480.936	234.02		PS 36:2	21.5962	28.1707	18.4878	20.3224	28.759	24.3092	26.7574	30.3824	26.3896	32.3616	24.5825	26.8514		PS 36:2	23.6076	27.8875		PS 36:2	4.21669	2.88998
	784.513	PS 36:3	53.1985	67.561	83.7187	28.2216	35.3404	41.1196	46.1668	28.6299	17.1368	24.5687	138.402	27.5026		PS 36:3	51.5266	47.0678		PS 36:3	21.0221	45.7548		PS 36:3	0.734759	0.885971	1.58487	0.667993	0.923034	0.883992	0.857586	0.591096	0.375988	0.451295	2.90461	0.62795		PS 36:3	0.94677	0.968087		PS 36:3	0.328038	0.963099
	816.576	PS 38:1	108.938	421.892	84.081	191.776	40.0789	157.562	76.7107	38.333	64.2424	77.6721	133.842	13.7086		PS 38:1	167.388	67.4181		PS 38:1	135.667	40.8519		PS 38:1	1.50462	5.53254	1.59173	4.53926	1.0468	3.38729	1.42496	0.791428	1.40951	1.42674	2.80891	0.312999		PS 38:1	2.93371	1.36242		PS 38:1	1.84071	0.84023
	814.56	PS 38:2	881.67	626.075	330.833	195.343	149.35	200.761	179.95	149.148	294.036	343.03	342.22	157.546		PS 38:2	397.339	244.322		PS 38:2	294.028	92.2289		PS 38:2	12.1773	8.21013	6.26299	4.62369	3.90078	4.31598	3.34271	3.07934	6.45128	6.30103	7.18211	3.59714		PS 38:2	6.58181	4.99227		PS 38:2	3.16919	1.84194
	812.545	PS 38:3	87.8117	71.3983	77.4595	56.4186	46.5128	172.143	76.0103	126.762	52.8029	56.0334	40.8124	80.1324		PS 38:3	85.2906	72.0922		PS 38:3	45.0361	30.5847		PS 38:3	1.21282	0.936292	1.46638	1.3354	1.21484	3.70073	1.41195	2.61714	1.15852	1.02926	0.856521	1.82961		PS 38:3	1.64441	1.48383		PS 38:3	1.02253	0.6504
	810.529	PS 38:4	28.9122	56.0637	90.1941	44.9734	31.8964	47.049	24.6802	28.8659	31.219	25.7069	0	21.3179		PS 38:4	49.8481	21.965		PS 38:4	22.1748	11.2917		PS 38:4	0.399325	0.7352	1.70746	1.0645	0.833081	1.01146	0.458455	0.595969	0.684958	0.472203	0	0.486737		PS 38:4	0.958505	0.44972		PS 38:4	0.436635	0.237034
	844.607	PS 40:1	175.476	162.304	246.305	111.347	117.509	34.1052	83.9015	150.615	29.349	92.7761	50.5021	72.8487		PS 40:1	141.174	79.9987		PS 40:1	71.5387	41.5974		PS 40:1	2.42361	2.12839	4.66278	2.63554	3.06915	0.733194	1.55854	3.10962	0.643931	1.70418	1.05988	1.66331		PS 40:1	2.60878	1.62324		PS 40:1	1.28175	0.836432
	842.592	PS 40:2	355.15	213.816	178.3	99.0044	77.5331	214.968	0	140.975	116.328	98.0829	0	80.7265		PS 40:2	189.795	72.6853		PS 40:2	99.5298	59.7396		PS 40:2	4.90521	2.80391	3.37539	2.34339	2.02504	4.6214	0	2.91058	2.55228	1.80166	0	1.84318		PS 40:2	3.34572	1.51795		PS 40:2	1.19186	1.24931
	840.576	PS 40:3	35.8226	36.427	93.7665	28.6387	35.8377	78.6639	42.5641	43.9263	37.1082	35.9886	83.0904	32.2551		PS 40:3	51.5261	45.8221		PS 40:3	27.4417	18.7607		PS 40:3	0.494769	0.477691	1.77509	0.677865	0.936022	1.69112	0.790662	0.906909	0.814171	0.661064	1.7438	0.73646		PS 40:3	1.00876	0.942178		PS 40:3	0.58547	0.401131
	872.639	PS 42:1	19.8482	199.401	58.3849	30.7727	42.369	152.714	79.4742	105.548	29.3834	105.065	133.181	43.258		PS 42:1	83.915	82.6517		PS 42:1	73.9957	39.9482		PS 42:1	0.274136	2.61487	1.10528	0.728377	1.10661	3.28306	1.4763	2.17916	0.644685	1.92991	2.79505	0.987681		PS 42:1	1.51872	1.6688		PS 42:1	1.16866	0.793331
	870.623	PS 42:2	92.4713	96.9159	56.1392	63.5954	87.9711	73.206	61.0262	60.1809	29.5725	64.4331	182.078	26.7774		PS 42:2	78.3831	70.6781		PS 42:2	16.578	57.0426		PS 42:2	1.27718	1.27092	1.06277	1.50527	2.29766	1.57379	1.13361	1.2425	0.648835	1.18355	3.82124	0.611391		PS 42:2	1.49793	1.44019		PS 42:2	0.432437	1.19846
		Total	7240.27	7625.64	5282.36	4224.84	3828.72	4651.58	5383.35	4843.52	4557.79	5444.04	4764.9	4379.75		Total	5475.57	4895.56		Total	1595.6	433.288		Total	100	100	100	100	100	100	100	100	100	100	100	100
		Conc	pmol/mg protein in cell lysate													Average Conc				SD Conc
	m/z -	Name	ANO7 1	ANO7 2	ANO7 3	ANO7 4	ANO7 5	ANO7 6	CTR 1	CTR 2	CTR 3	CTR 4	CTR 5	CTR 6		Name	ANO7	CTRL		Name	ANO7	CTRL
	760.513	PS 34:1	1688.19	1612.53	1471.95	1525.78	1577.59	1126.54	1991.15	1838.74	2372.32	1771.32	1010.46	1922.12		PS 34:1	1500.43	1817.68		PS 34:1	197.493	447.845
	758.498	PS 34:2	210.996	289.037	255.635	322.501	218.156	340.762	518.724	423.769	144.08	0	323.228	214.171		PS 34:2	272.848	270.662		PS 34:2	53.7641	189.848
	788.545	PS 36:1	8806.5	7351.94	5325.36	5434.41	4294.93	5228.28	7831.28	6568.57	7452.95	6500.99	6374.48	6220.21		PS 36:1	6073.57	6824.75		PS 36:1	1670.3	655.196
	786.529	PS 36:2	4362.31	5638.29	2290.91	2485.07	3250.49	3223.78	4551.94	5200.42	4518.36	5282.53	3626.84	3711.75		PS 36:2	3541.81	4481.97		PS 36:2	1259.83	705.375
	784.513	PS 36:3	148.417	177.325	196.39	81.6838	104.326	117.231	145.892	101.175	64.3758	73.6669	428.539	86.8035		PS 36:3	137.562	150.075		PS 36:3	44.272	139.382
	816.576	PS 38:1	303.923	1107.32	197.24	555.071	118.314	449.206	242.413	135.465	241.332	232.892	414.42	43.2668		PS 38:1	455.18	218.298		PS 38:1	357.267	124.327
	814.56	PS 38:2	2459.74	1643.24	776.08	565.395	440.885	572.365	568.658	527.076	1104.57	1028.54	1059.63	497.245		PS 38:2	1076.28	797.621		PS 38:2	805.505	293.952
	812.545	PS 38:3	244.983	187.397	181.707	163.296	137.307	490.774	240.2	447.964	198.359	168.011	126.369	252.913		PS 38:3	234.244	238.969		PS 38:3	130.62	112.461
	810.529	PS 38:4	80.6613	147.148	211.58	130.17	94.1589	134.135	77.9918	102.009	117.277	77.0798	0	67.2833		PS 38:4	132.976	73.6068		PS 38:4	46.1136	40.5043
	844.607	PS 40:1	489.555	425.993	577.789	322.28	346.891	97.2329	265.137	532.259	110.252	278.18	156.372	229.924		PS 40:1	376.624	262.021		PS 40:1	165.864	147.326
	842.592	PS 40:2	990.823	561.196	418.262	286.555	228.88	612.869	0	498.191	436.996	294.092	0	254.788		PS 40:2	516.431	247.345		PS 40:2	276.231	211.419
	840.576	PS 40:3	99.9405	95.6086	219.96	82.891	105.794	224.269	134.506	155.231	139.4	107.908	257.276	101.803		PS 40:3	138.077	149.354		PS 40:3	65.5432	56.5334
	872.639	PS 42:1	55.3738	523.36	136.961	89.0677	125.074	435.385	251.146	372.997	110.381	315.028	412.375	136.53		PS 42:1	227.537	266.409		PS 42:1	199.112	123.674
	870.623	PS 42:2	257.983	254.372	131.693	184.068	259.693	208.708	192.848	212.674	111.092	193.197	563.776	84.5145		PS 42:2	216.086	226.35		PS 42:2	51.6225	173.013
		Total	20199.4	20014.8	12391.5	12228.2	11302.5	13261.5	17011.9	17116.5	17121.8	16323.4	14753.8	13823.3		Total	14899.7	16025.1		Total	4081.71	1408.6

## Sheet: PI
		Conc	pmol/cell pellet													Average Conc				SD Conc				Mol %														Average Mol %				SD Mol %
	m/z -	Name	ANO7 1	ANO7 2	ANO7 3	ANO7 4	ANO7 5	ANO7 6	CTR 1	CTR 2	CTR 3	CTR 4	CTR 5	CTR 6		Name	ANO7	CTRL		Name	ANO7	CTRL		Name	ANO7 1	ANO7 2	ANO7 3	ANO7 4	ANO7 5	ANO7 6	CTR 1	CTR 2	CTR 3	CTR 4	CTR 5	CTR 6		Name	ANO7	CTRL		Name	ANO7	CTRL
	807.503	PI 32:1	177.384	160.493	132.368	115.895	111.624	120.283	111.213	123.96	97.3288	135.241	119.058	132.521		PI 32:1	136.341	119.887		PI 32:1	26.7224	14.1191		PI 32:1	3.28933	3.21337	3.32614	3.60195	3.21148	3.02958	3.29419	3.75478	3.08615	3.58347	3.21516	3.30672		PI 32:1	3.27864	3.37341		PI 32:1	0.188522	0.248134
	835.534	PI 34:1	45.1568	43.8315	35.849	26.0251	33.1298	22.4767	29.5815	33.9704	26.7385	38.0915	30.9593	38.7552		PI 34:1	34.4115	33.0161		PI 34:1	9.17254	4.79675		PI 34:1	0.837368	0.877588	0.900812	0.808846	0.953156	0.566123	0.876216	1.02897	0.847836	1.00931	0.836057	0.96704		PI 34:1	0.823982	0.927571		PI 34:1	0.135913	0.0847226
	833.519	PI 34:2	692.106	681.048	540.984	446.638	454.369	483.468	466.996	477.934	434.008	535.44	518.942	548.501		PI 34:2	549.769	496.97		PI 34:2	111.089	44.3694		PI 34:2	12.8341	13.6358	13.5938	13.8813	13.0724	12.1771	13.8326	14.4767	13.7617	14.1875	14.0141	13.6865		PI 34:2	13.1991	13.9932		PI 34:2	0.633331	0.298457
	863.565	PI 36:1	698.552	711.648	545.611	445.337	447.975	486.794	481.471	499.59	457.918	556.289	560.812	568.445		PI 36:1	555.986	520.754		PI 36:1	121.129	47.0771		PI 36:1	12.9536	14.2485	13.7101	13.8408	12.8884	12.2609	14.2614	15.1326	14.5199	14.7399	15.1448	14.1841		PI 36:1	13.3171	14.6638		PI 36:1	0.738601	0.417063
	861.55	PI 36:2	95.2231	82.8186	71.3686	56.902	59.5894	72.9285	70.879	60.8993	64.6259	68.862	68.2881	74.8239		PI 36:2	73.1384	68.063		PI 36:2	14.3653	4.84688		PI 36:2	1.76577	1.65818	1.79334	1.76848	1.71441	1.83685	2.09947	1.84465	2.04919	1.82463	1.84413	1.86705		PI 36:2	1.75617	1.92152		PI 36:2	0.0624204	0.120182
	859.534	PI 36:3	83.8049	98.1703	80.001	49.7767	48.0279	66.7888	47.062	42.6894	57.3884	60.6627	56.8385	68.3113		PI 36:3	71.0949	55.492		PI 36:3	19.8949	9.28929		PI 36:3	1.55404	1.96555	2.01026	1.54703	1.38178	1.68221	1.394	1.29307	1.8197	1.60737	1.53493	1.70454		PI 36:3	1.69015	1.55893		PI 36:3	0.249992	0.194941
	889.581	PI 38:2	2394.68	2095.64	1680.68	1372.19	1565.68	1845.89	1424.25	1334.99	1318.24	1571.01	1566.63	1710.19		PI 38:2	1825.79	1487.55		PI 38:2	371.839	154.098		PI 38:2	44.4059	41.9585	42.2319	42.647	45.0452	46.4926	42.1869	40.4371	41.7994	41.6267	42.3069	42.6734		PI 38:2	43.7969	41.8384		PI 38:2	1.80814	0.780818
	887.565	PI 38:3	766.689	688.804	553.354	428.44	472.525	561.742	494.316	480.651	458.413	541.873	533.191	573.821		PI 38:3	578.592	513.711		PI 38:3	128.253	43.1575		PI 38:3	14.2171	13.7911	13.9046	13.3157	13.5947	14.1486	14.6419	14.559	14.5356	14.3579	14.3989	14.3183		PI 38:3	13.8287	14.4686		PI 38:3	0.340106	0.128359
	885.55	PI 38:4	38.8141	37.8702	30.6875	28.5716	22.5846	31.8431	19.9019	15.776	23.0066	22.3048	19.9051	20.9797		PI 38:4	31.7285	20.3123		PI 38:4	6.04319	2.5529		PI 38:4	0.719751	0.758232	0.771113	0.88799	0.649766	0.802033	0.589503	0.477859	0.729504	0.591008	0.537538	0.523496		PI 38:4	0.764814	0.574818		PI 38:4	0.0798841	0.0869831
	915.597	PI 40:3	400.296	394.223	308.736	247.781	260.295	278.076	230.375	230.943	216.062	244.263	228.385	271.268		PI 40:3	314.901	236.882		PI 40:3	67.0304	19.0794		PI 40:3	7.42292	7.89308	7.7579	7.70091	7.48879	7.00391	6.82382	6.99529	6.85099	6.47219	6.16755	6.76881		PI 40:3	7.54458	6.67977		PI 40:3	0.316745	0.304305
		Total	5392.71	4994.54	3979.64	3217.56	3475.8	3970.29	3376.05	3301.4	3153.73	3774.03	3703.01	4007.61		Total	4171.76	3552.64		Total	853.234	326.208		Total	100	100	100	100	100	100	100	100	100	100	100	100
		Conc	pmol/mg protein in cell lysate													Average Conc				SD Conc
	m/z -	Name	ANO7 1	ANO7 2	ANO7 3	ANO7 4	ANO7 5	ANO7 6	CTR 1	CTR 2	CTR 3	CTR 4	CTR 5	CTR 6		Name	ANO7	CTRL		Name	ANO7	CTRL
	807.503	PI 32:1	123.719	105.31	77.6285	83.8606	82.3795	85.7309	87.8611	109.516	91.4061	101.377	92.1608	104.565		PI 32:1	93.1048	97.8144		PI 32:1	17.7798	8.57077
	835.534	PI 34:1	31.4954	28.7607	21.024	18.8316	24.45	16.0201	23.37	30.0121	25.1113	28.5535	23.9651	30.5797		PI 34:1	23.4303	26.9319		PI 34:1	5.93883	3.16942
	833.519	PI 34:2	482.722	446.88	317.264	323.184	335.327	344.589	368.938	422.244	407.597	401.367	401.705	432.793		PI 34:2	374.994	405.774		PI 34:2	71.1166	21.8975
	863.565	PI 36:1	487.217	466.96	319.978	322.242	330.608	346.959	380.373	441.376	430.052	416.995	434.117	448.529		PI 36:1	378.994	425.24		PI 36:1	76.8392	24.4367
	861.55	PI 36:2	66.415	54.3427	41.8547	41.1739	43.9773	51.9793	55.996	53.8031	60.6932	51.619	52.8608	59.0396		PI 36:2	49.9572	55.6686		PI 36:2	9.72355	3.5911
	859.534	PI 36:3	58.4512	64.416	46.9173	36.018	35.4449	47.6033	37.18	37.7151	53.8961	45.4729	43.9978	53.9009		PI 36:3	48.1418	45.3605		PI 36:3	11.6715	7.38968
	889.581	PI 38:2	1670.21	1375.09	985.647	992.91	1155.48	1315.65	1125.19	1179.43	1238.02	1177.63	1212.7	1349.42		PI 38:2	1249.16	1213.73		PI 38:2	261.32	76.5781
	887.565	PI 38:3	534.741	451.97	324.519	310.016	348.726	400.378	390.521	424.644	430.517	406.189	412.735	452.772		PI 38:3	395.058	419.563		PI 38:3	86.1777	21.5293
	885.55	PI 38:4	27.0716	24.8492	17.9969	20.6742	16.6675	22.6959	15.723	13.9378	21.6066	16.7197	15.4082	16.5539		PI 38:4	21.6592	16.6582		PI 38:4	3.99608	2.62064
	915.597	PI 40:3	279.194	258.676	181.061	179.293	192.1	198.197	182.002	204.032	202.914	183.1	176.789	214.043		PI 40:3	214.753	193.813		PI 40:3	43.0389	15.1036
		Total	3761.24	3277.25	2333.89	2328.2	2565.16	2829.8	2667.16	2916.71	2961.82	2829.02	2866.44	3162.19		Total	2849.26	2900.56		Total	571.503	163.233

## Sheet: SM
		Conc	pmol/cell pellet																	SD Conc				Mol %														Average Mol %				SD Mol %
	m/z +	Name	ANO7 1	ANO7 2	ANO7 3	ANO7 4	ANO7 5	ANO7 6	CTR 1	CTR 2	CTR 3	CTR 4	CTR 5	CTR 6		Name	ANO7	CTRL		Name	ANO7	CTRL		Name	ANO7 1	ANO7 2	ANO7 3	ANO7 4	ANO7 5	ANO7 6	CTR 1	CTR 2	CTR 3	CTR 4	CTR 5	CTR 6		Name	ANO7	CTRL		Name	ANO7	CTRL
	689.559	SM 33:1;O2	15.0271	28.0397	13.9336	20.5091	20.6072	11.2691	16.3666	0	10.6773	11.972	6.31478	16.1313		SM 33:1;O2	18.2309	10.2437		SM 33:1;O2	6.07038	6.25617		SM 33:1;O2	0.151094	0.291623	0.16853	0.276902	0.314855	0.148847	0.238783	0	0.160899	0.154603	0.0891903	0.201826		SM 33:1;O2	0.225309	0.140883		SM 33:1;O2	0.0770141	0.0853316
	703.575	SM 34:1;O2	7117.02	7101.19	6021.64	5358.55	4765.38	5513.36	5087.11	5050.21	4818.26	5696.47	5263.44	5904.67		SM 34:1;O2	5979.52	5303.36		SM 34:1;O2	962.376	415.66		SM 34:1;O2	71.5601	73.8549	72.8335	72.3481	72.8098	72.8232	74.2191	73.727	72.6072	73.5624	74.3411	73.8758		SM 34:1;O2	72.7049	73.7221		SM 34:1;O2	0.748584	0.620046
	701.559	SM 34:2;O2	770.463	794.587	662.482	627.664	553.533	575.464	581.952	671	528.803	592.721	597.962	610.766		SM 34:2;O2	664.032	597.201		SM 34:2;O2	99.751	45.9604		SM 34:2;O2	7.74683	8.26399	8.01291	8.47437	8.45738	7.60102	8.49048	9.79579	7.96862	7.65422	8.44565	7.64156		SM 34:2;O2	8.09275	8.33272		SM 34:2;O2	0.367626	0.806085
	757.622	SM 38:2;O2	110.288	89.5569	180.71	0	0	0	101.177	77.9337	79.2071	104.85	62.4195	105.888		SM 38:2;O2	63.4259	88.5794		SM 38:2;O2	75.7669	17.9364		SM 38:2;O2	1.10892	0.931424	2.18575	0	0	0	1.47614	1.13774	1.19359	1.35401	0.881615	1.32482		SM 38:2;O2	0.704349	1.22798		SM 38:2;O2	0.882961	0.207912
	799.669	SM 41:2;O2	131.797	111.296	50.352	52.2944	137.459	121.703	82.0471	0	55.1415	72.9555	58.2752	59.0098		SM 41:2;O2	100.817	54.5715		SM 41:2;O2	39.3691	28.652		SM 41:2;O2	1.32519	1.15752	0.609022	0.70605	2.10023	1.60752	1.19704	0	0.830937	0.942125	0.823081	0.738297		SM 41:2;O2	1.25092	0.755247		SM 41:2;O2	0.56065	0.40277
	797.653	SM 41:3;O2	149.201	0	115.766	85.6715	0	91.3782	59.9631	84.0461	76.1542	96.3458	89.2476	97.3223		SM 41:3;O2	73.6695	83.8465		SM 41:3;O2	61.3012	14.1183		SM 41:3;O2	1.50018	0	1.40022	1.15669	0	1.20697	0.874842	1.22697	1.14758	1.24418	1.26054	1.21764		SM 41:3;O2	0.877345	1.16196		SM 41:3;O2	0.691012	0.14591
	813.684	SM 42:2;O2	1249.71	1177.76	992.728	973.549	848.769	997.702	769.991	804.702	816.635	910.322	739.13	945.854		SM 42:2;O2	1040.04	831.106		SM 42:2;O2	146.944	80.6763		SM 42:2;O2	12.5655	12.2491	12.0073	13.1443	12.9683	13.1781	11.2339	11.7477	12.306	11.7556	10.4395	11.834		SM 42:2;O2	12.6854	11.5528		SM 42:2;O2	0.48947	0.642903
	811.669	SM 42:3;O2	374.453	271.868	199.353	288.379	184.223	231.464	155.567	161.989	223.795	234.526	248.71	222.555		SM 42:3;O2	258.29	207.857		SM 42:3;O2	69.6603	39.213		SM 42:3;O2	3.76505	2.82752	2.41123	3.89353	2.81472	3.0573	2.26967	2.36485	3.3724	3.02859	3.51279	2.78448		SM 42:3;O2	3.12823	2.8888		SM 42:3;O2	0.582932	0.512154
	827.7	SM 43:2;O2	27.5629	40.7654	30.7141	0	34.9981	28.542	0	0	27.3888	23.5598	14.6222	30.5029		SM 43:2;O2	27.0971	16.0123		SM 43:2;O2	14.1343	13.4988		SM 43:2;O2	0.277139	0.423974	0.371496	0	0.534733	0.376997	0	0	0.412727	0.304244	0.206525	0.381635		SM 43:2;O2	0.330723	0.217522		SM 43:2;O2	0.182411	0.182927
		Total	9945.52	9615.05	8267.68	7406.62	6544.97	7570.89	6854.17	6849.88	6636.06	7743.72	7080.12	7992.7		Total	8225.12	7192.78		Total	1327.73	547.405		Total	100	100	100	100	100	100	100	100	100	100	100	100
		Conc	pmol/mg protein in cell lysate													Average Conc				SD Conc
	m/z +	Name	ANO7 1	ANO7 2	ANO7 3	ANO7 4	ANO7 5	ANO7 6	CTR 1	CTR 2	CTR 3	CTR 4	CTR 5	CTR 6		Name	ANO7	CTRL		Name	ANO7	CTRL
	689.559	SM 33:1;O2	10.4809	18.3987	8.17145	14.8402	15.2082	8.03194	12.93	0	10.0276	8.97426	4.88818	12.7284		SM 33:1;O2	12.5219	8.25806		SM 33:1;O2	4.25157	5.00012
	703.575	SM 34:1;O2	4963.89	4659.56	3531.44	3877.41	3516.88	3929.61	4018.93	4461.74	4525.06	4270.08	4074.35	4659.06		SM 34:1;O2	4079.8	4334.87		SM 34:1;O2	599.804	256.612
	701.559	SM 34:2;O2	537.373	521.381	388.518	454.173	408.511	410.158	459.756	592.813	496.623	444.304	462.874	481.923		SM 34:2;O2	453.352	489.716		SM 34:2;O2	62.8776	53.6986
	757.622	SM 38:2;O2	76.9224	58.7642	105.979	0	0	0	79.9323	68.8526	74.3871	78.5961	48.318	83.551		SM 38:2;O2	40.2776	72.2728		SM 38:2;O2	46.6222	12.7738
	799.669	SM 41:2;O2	91.9241	73.0287	29.5293	37.8399	101.446	86.7433	64.8191	0	51.786	54.6875	45.11	46.5615		SM 41:2;O2	70.0852	43.8274		SM 41:2;O2	29.7695	22.5916
	797.653	SM 41:3;O2	104.063	0	67.892	61.9913	0	65.1292	47.3723	74.2528	71.5199	72.2209	69.0853	76.7919		SM 41:3;O2	49.8459	68.5405		SM 41:3;O2	41.5102	10.6914
	813.684	SM 42:2;O2	871.63	772.804	582.194	704.452	626.397	711.105	608.311	710.936	766.941	682.379	572.15	746.323		SM 42:2;O2	711.43	681.173		SM 42:2;O2	103.356	77.049
	811.669	SM 42:3;O2	261.169	178.391	116.912	208.669	135.957	164.975	122.901	143.114	210.176	175.801	192.523	175.607		SM 42:3;O2	177.679	170.02		SM 42:3;O2	52.0118	32.0238
	827.7	SM 43:2;O2	19.2242	26.7489	18.0126	0	25.8288	20.3431	0	0	25.7222	17.6604	11.3188	24.0682		SM 43:2;O2	18.3596	13.1283		SM 43:2;O2	9.67519	11.3737
		Total	6936.67	6309.07	4848.65	5359.37	4830.23	5396.1	5414.95	6051.71	6232.24	5804.7	5480.62	6306.61		Total	5613.35	5881.81		Total	842.017	378.676

## Sheet: TG
		Conc	pmol/cell pellet													Average Conc				SD Conc				Mol %														Average Mol %				SD Mol %
	m/z +	Name	ANO7 1	ANO7 2	ANO7 3	ANO7 4	ANO7 5	ANO7 6	CTR 1	CTR 2	CTR 3	CTR 4	CTR 5	CTR 6		Name	ANO7	CTRL		Name	ANO7	CTRL		Name	ANO7 1	ANO7 2	ANO7 3	ANO7 4	ANO7 5	ANO7 6	CTR 1	CTR 2	CTR 3	CTR 4	CTR 5	CTR 6		Name	ANO7	CTRL		Name	ANO7	CTRL
	824.77	TG 48:0	31.3058	29.8815	23.1373	31.5963	16.9729	24.2424	32.6573	22.108	22.7975	29.2922	24.9979	27.2722		TG 48:0	26.1894	26.5209		TG 48:0	5.78091	4.03877		TG 48:0	1.90055	1.92237	1.75263	2.50908	1.4944	1.81378	2.95765	1.9548	2.18106	2.3057	2.19893	2.14767		TG 48:0	1.8988	2.29097		TG 48:0	0.336194	0.346057
	822.754	TG 48:1	96.0838	94.2337	77.8335	83.1177	78.0595	84.4524	86.8506	81.7793	77.812	84.8595	84.1711	82.7686		TG 48:1	85.6301	83.0402		TG 48:1	7.86259	3.10178		TG 48:1	5.83317	6.06236	5.89582	6.6004	6.87283	6.31861	7.86571	7.23097	7.44435	6.67962	7.40407	6.51796		TG 48:1	6.26386	7.19044		TG 48:1	0.411985	0.506144
	820.739	TG 48:2	39.0037	41.2084	32.1963	35.7201	32.5362	37.0901	35.5287	33.1245	31.6231	36.2399	35.6667	33.7454		TG 48:2	36.2925	34.3214		TG 48:2	3.56004	1.78849		TG 48:2	2.36788	2.65107	2.43884	2.83654	2.86468	2.77502	3.21769	2.92888	3.02541	2.85259	3.1374	2.65743		TG 48:2	2.65567	2.9699		TG 48:2	0.210002	0.202793
	852.801	TG 50:0	16.0041	14.0255	13.1979	20.2185	13.8805	8.68326	14.4888	8.5033	8.92454	14.3338	10.618	13.8105		TG 50:0	14.335	11.7798		TG 50:0	3.76668	2.76491		TG 50:0	0.971596	0.902308	0.999725	1.60556	1.22212	0.649669	1.3122	0.751865	0.853819	1.12827	0.934008	1.08757		TG 50:0	1.0585	1.01129		TG 50:0	0.325144	0.204019
	850.786	TG 50:1	99.8022	97.8872	89.0017	80.8004	74.6608	80.4426	77.2418	74.0833	72.8609	82.0038	79.8889	88.3186		TG 50:1	87.0991	79.0662		TG 50:1	10.1987	5.68465		TG 50:1	6.05891	6.29739	6.7418	6.41639	6.57359	6.01859	6.99548	6.55048	6.97067	6.45484	7.02739	6.95502		TG 50:1	6.35111	6.82565		TG 50:1	0.284686	0.25319
	848.77	TG 50:2	136.485	135.664	110.733	94.9383	94.8452	117.563	107.605	101.063	91.1047	108.751	101.603	113.653		TG 50:2	115.038	103.963		TG 50:2	18.5581	7.86637		TG 50:2	8.28586	8.72767	8.38793	7.53908	8.35075	8.79593	9.74532	8.93607	8.71606	8.56024	8.93742	8.95007		TG 50:2	8.34787	8.9742		TG 50:2	0.44824	0.408903
	880.833	TG 52:0	22.1161	23.0996	9.48435	31.1516	20.0879	17.4275	24.4808	20.1712	16.6685	27.1297	18.1063	18.9887		TG 52:0	20.5612	20.9242		TG 52:0	7.12402	4.03787		TG 52:0	1.34265	1.48607	0.718431	2.47376	1.76866	1.3039	2.21712	1.78355	1.59469	2.13548	1.59271	1.49535		TG 52:0	1.51558	1.80315		TG 52:0	0.581925	0.304857
	878.817	TG 52:1	52.2119	59.9552	48.346	49.719	40.9356	49.0847	40.1048	36.2409	36.6159	46.7082	39.5863	47.0928		TG 52:1	50.0421	41.0581		TG 52:1	6.16125	4.78236		TG 52:1	3.16974	3.85711	3.66217	3.9482	3.60422	3.67245	3.63213	3.20444	3.50307	3.67658	3.48218	3.70852		TG 52:1	3.65231	3.53449		TG 52:1	0.270254	0.185833
	876.801	TG 52:2	259.855	259.137	204.558	187.711	181.172	219.741	179.856	179.568	162.598	204.642	183.79	218.501		TG 52:2	218.696	188.159		TG 52:2	34.3472	20.0377		TG 52:2	15.7756	16.6711	15.4951	14.9062	15.9515	16.4407	16.2888	15.8775	15.5559	16.1082	16.167	17.2068		TG 52:2	15.8734	16.2007		TG 52:2	0.6407	0.556766
	874.786	TG 52:3	115.466	107.622	90.4654	80.0878	73.1973	95.0105	80.3545	77.3163	75.0067	85.2997	81.6797	97.2461		TG 52:3	93.6415	82.8172		TG 52:3	16.0337	7.91174		TG 52:3	7.00986	6.92365	6.85267	6.3598	6.44474	7.10855	7.27739	6.83635	7.17596	6.71427	7.18492	7.65805		TG 52:3	6.78321	7.14115		TG 52:3	0.308416	0.335859
	906.848	TG 54:1	24.5861	21.0132	25.7404	19.7599	17.8678	16.5102	16.1489	23.8426	9.26555	15.3642	18.9898	17.9372		TG 54:1	20.9129	16.9247		TG 54:1	3.65493	4.79265		TG 54:1	1.4926	1.35185	1.94981	1.56914	1.57319	1.23527	1.46255	2.10818	0.886443	1.20938	1.67043	1.41254		TG 54:1	1.52864	1.45825		TG 54:1	0.244798	0.414351
	904.833	TG 54:2	127.519	122.684	101.691	93.9311	90.0522	105.24	68.1812	78.1032	64.4562	85.4597	85.0119	92.677		TG 54:2	106.853	78.9815		TG 54:2	15.2064	10.9023		TG 54:2	7.74154	7.89262	7.70297	7.4591	7.92874	7.87388	6.1749	6.90592	6.16658	6.72687	7.47803	7.29824		TG 54:2	7.76648	6.79176		TG 54:2	0.17488	0.550653
	902.817	TG 54:3	240.315	234.695	208.499	164.774	161.961	192.378	148.279	152.626	156.923	169.583	162.904	186.169		TG 54:3	200.437	162.747		TG 54:3	33.6037	13.7187		TG 54:3	14.5893	15.0987	15.7936	13.0847	14.26	14.3935	13.4291	13.4952	15.013	13.3485	14.3298	14.6607		TG 54:3	14.5366	14.046		TG 54:3	0.905946	0.716073
	900.801	TG 54:4	28.9827	25.8443	24.8446	20.2651	21.4895	23.9754	19.046	20.0672	21.5117	20.0084	21.8255	20.2542		TG 54:4	24.2336	20.4522		TG 54:4	3.12625	1.03638		TG 54:4	1.75952	1.66265	1.88196	1.60926	1.89207	1.7938	1.72492	1.77435	2.05805	1.57494	1.91987	1.595		TG 54:4	1.76654	1.77452		TG 54:4	0.114371	0.187635
	934.88	TG 56:1	10.1142	7.37398	6.43026	3.61095	12.1304	4.87388	2.20681	12.3915	15.7236	6.82549	0.55912	0		TG 56:1	7.42228	6.28442		TG 56:1	3.20686	6.56639		TG 56:1	0.614025	0.474392	0.487087	0.286747	1.06803	0.364656	0.199862	1.09566	1.50429	0.537261	0.0491827	0		TG 56:1	0.549156	0.564376		TG 56:1	0.27777	0.613719
	932.864	TG 56:2	36.3328	45.3741	21.5615	31.4949	34.1026	34.9242	13.0086	19.9717	23.444	19.956	30.0799	23.7429		TG 56:2	33.965	21.7005		TG 56:2	7.70274	5.63927		TG 56:2	2.20573	2.91906	1.63326	2.50102	3.0026	2.61298	1.17814	1.7659	2.24291	1.57081	2.64596	1.86973		TG 56:2	2.47911	1.87891		TG 56:2	0.50521	0.513756
	930.848	TG 56:3	96.8578	73.5401	76.0889	57.2091	56.4688	77.1827	47.914	54.0947	45.9083	60.7535	46.199	61.4515		TG 56:3	72.8912	52.7201		TG 56:3	14.9605	7.13704		TG 56:3	5.88015	4.73107	5.76367	4.54299	4.97185	5.7747	4.33938	4.78307	4.39208	4.78214	4.06387	4.83925		TG 56:3	5.27741	4.5333		TG 56:3	0.596368	0.314907
	928.833	TG 56:4	19.8709	33.8127	19.9885	18.7333	17.6728	23.3578	18.8347	15.5523	15.5408	11.5873	15.3985	11.1713		TG 56:4	22.2393	14.6808		TG 56:4	5.98357	2.86901		TG 56:4	1.20635	2.17528	1.51411	1.48761	1.55602	1.7476	1.70579	1.37514	1.48681	0.912083	1.35452	0.879727		TG 56:4	1.61449	1.28568		TG 56:4	0.325077	0.32682
	964.927	TG 58:0	28.2512	16.3675	16.971	20.0405	0	24.2059	17.4092	16.4972	22.7184	16.9945	15.5146	21.4122		TG 58:0	17.6394	18.4244		TG 58:0	9.7438	2.91965		TG 58:0	1.71511	1.05297	1.28554	1.59142	0	1.81105	1.57669	1.45869	2.17349	1.33771	1.36473	1.68619		TG 58:0	1.24268	1.59958		TG 58:0	0.670811	0.310156
	962.911	TG 58:1	17.0369	0	5.80799	13.3438	16.6972	12.5775	0	13.754	16.8888	17.8787	15.6035	10.3593		TG 58:1	10.9106	12.4141		TG 58:1	6.70511	6.63604		TG 58:1	1.03429	0	0.43995	1.05964	1.47012	0.941031	0	1.21614	1.61577	1.40731	1.37255	0.815787		TG 58:1	0.824172	1.07126		TG 58:1	0.521035	0.588905
	960.895	TG 58:2	24.2552	21.4198	19.1333	21.8378	14.987	7.35673	10.7577	15.3787	9.41936	24.6993	15.9018	13.6528		TG 58:2	18.165	14.9683		TG 58:2	6.14867	5.40337		TG 58:2	1.47251	1.37801	1.44933	1.73415	1.31954	0.55042	0.974282	1.35979	0.901159	1.94418	1.39879	1.07515		TG 58:2	1.31733	1.27556		TG 58:2	0.401766	0.384822
	958.88	TG 58:3	26.1804	28.9131	28.5208	35.9595	24.0436	22.2767	9.14446	20.1292	19.058	16.4432	11.2453	10.5543		TG 58:3	27.649	14.4291		TG 58:3	4.80501	4.7128		TG 58:3	1.58939	1.86007	2.16043	2.85556	2.11695	1.66671	0.828177	1.77983	1.8233	1.29431	0.989191	0.831141		TG 58:3	2.04152	1.25766		TG 58:3	0.460503	0.454401
	988.927	TG 60:2	52.8754	20.675	24.8195	31.6748	28.5905	33.6741	25.8564	21.4646	16.0801	48.4295	24.4054	39.7698		TG 60:2	32.0515	29.3343		TG 60:2	11.226	12.2272		TG 60:2	3.21002	1.33009	1.88005	2.51531	2.51728	2.51945	2.34171	1.89791	1.53839	3.81207	2.14681	3.13184		TG 60:2	2.3287	2.47812		TG 60:2	0.645291	0.843195
	986.911	TG 60:3	45.6883	39.9817	41.0972	31.5873	13.3583	24.2962	28.2115	33.1289	12.3007	37.1808	13.0759	19.3057		TG 60:3	32.6682	23.8672		TG 60:3	12.1506	10.5161		TG 60:3	2.7737	2.57215	3.11308	2.50836	1.17615	1.81781	2.555	2.92927	1.17682	2.92664	1.15021	1.5203		TG 60:3	2.32687	2.04304		TG 60:3	0.706285	0.854282
		Total	1647.2	1554.41	1320.15	1259.28	1135.77	1336.57	1104.17	1130.96	1045.25	1270.42	1136.82	1269.85		Total	1375.56	1159.58		Total	190.465	91.5704		Total	100	100	100	100	100	100	100	100	100	100	100	100
		Conc	pmol/mg protein in cell lysate													Average Conc				SD Conc
	m/z +	Name	ANO7 1	ANO7 2	ANO7 3	ANO7 4	ANO7 5	ANO7 6	CTR 1	CTR 2	CTR 3	CTR 4	CTR 5	CTR 6		Name	ANO7	CTRL		Name	ANO7	CTRL
	824.77	TG 48:0	21.8348	19.6073	13.5691	22.8629	12.5261	17.2786	25.8001	19.5319	21.4102	21.9575	19.3505	21.5191		TG 48:0	17.9464	21.5949		TG 48:0	4.26699	2.33016
	822.754	TG 48:1	67.0153	61.833	45.6461	60.1433	57.6084	60.1929	68.614	72.2501	73.0769	63.6108	65.1557	65.3083		TG 48:1	58.7398	68.0026		TG 48:1	7.13944	3.9703
	820.739	TG 48:2	27.2038	27.0396	18.8818	25.8468	24.0119	26.4357	28.0685	29.2647	29.6987	27.1655	27.6091	26.6267		TG 48:2	24.9033	28.0722		TG 48:2	3.16695	1.19947
	852.801	TG 50:0	11.1623	9.20309	7.73999	14.63	10.2439	6.18894	11.4465	7.51247	8.38146	10.7447	8.21925	10.8972		TG 50:0	9.86137	9.53359		TG 50:0	2.93254	1.68078
	850.786	TG 50:1	69.6088	64.2302	52.1958	58.4666	55.1001	57.3349	61.0228	65.4509	68.4271	61.4702	61.8408	69.6875		TG 50:1	59.4894	64.6499		TG 50:1	6.37226	3.78005
	848.77	TG 50:2	95.1935	89.0178	64.9403	68.6966	69.9964	83.7926	85.0101	89.2871	85.5607	81.5202	78.6491	89.6774		TG 50:2	78.6062	84.9508		TG 50:2	12.4058	4.3128
	880.833	TG 52:0	15.4253	15.1572	5.56218	22.541	14.825	12.4213	19.3404	17.8208	15.6542	20.3365	14.0158	14.983		TG 52:0	14.322	17.0251		TG 52:0	5.47846	2.53236
	878.817	TG 52:1	36.4161	39.3406	28.3529	35.9763	30.2107	34.9848	31.6837	32.018	34.3877	35.0125	30.6431	37.1585		TG 52:1	34.2136	33.4839		TG 52:1	4.12819	2.45419
	876.801	TG 52:2	181.24	170.037	119.965	135.826	133.706	156.619	142.09	158.644	152.703	153.4	142.27	172.408		TG 52:2	149.565	153.586		TG 52:2	23.6162	11.3214
	874.786	TG 52:3	80.5339	70.6177	53.0542	57.9509	54.0201	67.7181	63.4819	68.3072	70.4423	63.9408	63.2271	76.7317		TG 52:3	63.9825	67.6885		TG 52:3	10.835	5.31773
	906.848	TG 54:1	17.148	13.7882	15.0957	14.2981	13.1865	11.7676	12.758	21.0644	8.70171	11.517	14.6997	14.1533		TG 54:1	14.214	13.8157		TG 54:1	1.8229	4.14716
	904.833	TG 54:2	88.94	80.5008	59.6373	67.9678	66.4591	75.0089	53.8647	69.0023	60.5338	64.0607	65.8065	73.1265		TG 54:2	73.0856	64.3991		TG 54:2	10.5925	6.71366
	902.817	TG 54:3	167.612	153.999	122.276	119.229	119.528	137.116	117.144	134.841	147.374	127.119	126.102	146.896		TG 54:3	136.627	133.246		TG 54:3	20.313	12.1351
	900.801	TG 54:4	20.2145	16.9581	14.5703	14.6637	15.8594	17.0883	15.0468	17.7289	20.2027	14.9983	16.8948	15.9815		TG 54:4	16.5591	16.8088		TG 54:4	2.08991	1.97177
	934.88	TG 56:1	7.05433	4.83856	3.77108	2.61286	8.95229	3.47382	1.74343	10.9476	14.7668	5.11639	0.432807	0		TG 56:1	5.11716	5.50117		TG 56:1	2.42167	6.09483
	932.864	TG 56:2	25.3409	29.7729	12.6449	22.7895	25.1679	24.892	10.2771	17.6445	22.0174	14.959	23.2844	18.7343		TG 56:2	23.4347	17.8194		TG 56:2	5.75796	4.76287
	930.848	TG 56:3	67.5552	48.2545	44.623	41.3961	41.6743	55.0115	37.8532	47.7914	43.1146	45.5409	35.762	48.4881		TG 56:3	49.7524	43.0917		TG 56:3	10.082	5.2607
	928.833	TG 56:4	13.8593	22.1868	11.7224	13.5552	13.0426	16.6481	14.8799	13.7401	14.5951	8.68587	11.9198	8.81464		TG 56:4	15.1691	12.1059		TG 56:4	3.79886	2.79734
	964.927	TG 58:0	19.7043	10.7398	9.95281	14.5011	0	17.2526	13.7537	14.5749	21.3359	12.7391	12.0096	16.8952		TG 58:0	12.0251	15.2181		TG 58:0	6.97105	3.44205
	962.911	TG 58:1	11.8827	0	3.40614	9.65549	12.3226	8.96453	0	12.1513	15.8611	13.4019	12.0784	8.17398		TG 58:1	7.70524	10.2778		TG 58:1	4.9399	5.61685
	960.895	TG 58:2	16.9172	14.055	11.2209	15.8017	11.0605	5.24346	8.49884	13.5867	8.84617	18.5146	12.3093	10.7727		TG 58:2	12.3831	12.0881		TG 58:2	4.22172	3.70724
	958.88	TG 58:3	18.2599	18.9718	16.7263	26.02	17.7443	15.8776	7.22434	17.7837	17.8983	12.3259	8.70486	8.32782		TG 58:3	18.9333	12.0441		TG 58:3	3.6414	4.80593
	988.927	TG 60:2	36.8788	13.5662	14.5556	22.9196	21.1	24.001	20.4272	18.9635	15.1015	36.3028	18.8919	31.3802		TG 60:2	22.1702	23.5112		TG 60:2	8.4073	8.34027
	986.911	TG 60:3	31.8661	26.2347	24.1018	22.8563	9.85851	17.317	22.2877	29.2686	11.5521	27.8708	10.1219	15.2331		TG 60:3	22.0391	19.389		TG 60:3	7.61264	8.27667
		Total	1148.87	1019.95	774.211	911.207	838.205	952.629	872.317	999.177	981.644	952.311	879.998	1001.97		Total	940.845	947.904		Total	133.304	58.3694
